# Supplementary material for: Intertwined Dysregulation of Ribosomal Proteins and Immune Response Delineates SARS-CoV-2 Vaccination Breakthroughs
Source: Microbiol Spectr. 2023 Apr 6;11(3):e04292-22. doi: 10.1128/spectrum.04292-22 (PMC10269832; doi:10.1128/spectrum.04292-22)
Supplement: Supplemental file 2 — Supplemental material. Download spectrum.04292-22-s0002.xlsx, XLSX file, 7.0 MB [file spectrum.04292-22-s0002.xlsx]

## Sheet: TRANSFAC
Supporting File: List of Transcription Factors Classification from TRANSFAC
1	Superclass: Basic domains
	1.1	Class: Basic leucine zipper factors (bZIP)
		1.1.1	Family: Jun-related factors
			1.1.1.1	Subfamily: Jun factors
				1.1.1.1.1	c-Jun
				1.1.1.1.2	JunB
				1.1.1.1.3	JunD
			1.1.1.2	Subfamily: NF-E2-like factors
				1.1.1.2.1	NF-E2 p45
				1.1.1.2.2	NF-E2L1 (NRF1)
					1.1.1.2.2.1	NF-E2L1, isoform 1
					1.1.1.2.2.2	NF-E2L1, isoform 2
				1.1.1.2.3	NF-E2L2 (NRF2)
					1.1.1.2.3.1	NF-E2L2, isoform 1
					1.1.1.2.3.2	NF-E2L2, isoform 2
					1.1.1.2.3.3	NF-E2L2, isoform 3
				1.1.1.2.4	NF-E2L3 (NRF3)
				1.1.1.2.5	BACH1
				1.1.1.2.6	BACH2
			1.1.1.3	Subfamily: ATF-2-like factors
				1.1.1.3.1	ATF-2
					1.1.1.3.1.1	ATF-2, isoform 1
					1.1.1.3.1.2	ATF-2, isoform 2
					1.1.1.3.1.3	ATF-2, isoform 3
					1.1.1.3.1.4	ATF-2, isoform 4
					1.1.1.3.1.5	ATF-2, isoform 5
					1.1.1.3.1.6	ATF-2, isoform 6
					1.1.1.3.1.7	ATF-2, isoform 7
					1.1.1.3.1.8	ATF-2, isoform 8 (ATF2-small)
				1.1.1.3.2	ATF-7
					1.1.1.3.2.1	ATF-A, isoform 1
					1.1.1.3.2.2	ATF-Aδ, isoform 2
					1.1.1.3.2.3	ATF-A1, isoform 3
					1.1.1.3.2.4	ATF-7A0, isoform 4
					1.1.1.3.2.5	ATF-7 (ATF-4), isoform 5
					1.1.1.3.2.6	ATF-7, isoform 6
				1.1.1.3.3	CREB-5 (CRE-BPa)
					1.1.1.3.3.1	CREB-5α, isoform 1
					1.1.1.3.3.2	CREB-5β, isoform 2
					1.1.1.3.3.3	CREB-5γ, isoform 3
					1.1.1.3.3.4	CREB-5δ, isoform 4
		1.1.2	Family: Fos-related factors
			1.1.2.1	Subfamily: Fos factors
				1.1.2.1.1	c-Fos
					1.1.2.1.1.1	c-Fos, isoform 1
					1.1.2.1.1.2	c-Fos, isoform 2
					1.1.2.1.1.3	c-Fos, isoform 3
				1.1.2.1.2	FosB
					1.1.2.1.2.1	FosB, isoform 1
					1.1.2.1.2.2	FosB, isoform 2
					1.1.2.1.2.3	FosB, isoform 3
					1.1.2.1.2.4	FosB, isoform 4
					1.1.2.1.2.5	FosB, isoform 5
					1.1.2.1.2.6	FosB, isoform 6
					1.1.2.1.2.7	FosB, isoform 7
					1.1.2.1.2.8	FosB, isoform 8
					1.1.2.1.2.9	FosB, isoform 9
					1.1.2.1.2.10	FosB, isoform 10
				1.1.2.1.3	Fra-1 (FosL1)
					1.1.2.1.3.1	Fra-1, isoform 1
					1.1.2.1.3.2	Fra-1, isoform 2
				1.1.2.1.4	Fra-2 (FosL2)
					1.1.2.1.4.1	Fra-2, isoform 1
					1.1.2.1.4.2	Fra-2, isoform 2
					1.1.2.1.4.3	Fra-2, isoform 3
			1.1.2.2	Subfamily: ATF-3-like factors
				1.1.2.2.1	ATF-3
					1.1.2.2.1.1	ATF-3, isoform 1
					1.1.2.2.1.2	ATF-3ΔZIP, isoform 2
					1.1.2.2.1.3	ATF-3ΔZIP2a / ATF-3ΔZIP2b, isoform 3
					1.1.2.2.1.4	ATF-3ΔZIP2c, isoform 4
					1.1.2.2.1.5	ATF-3, isoform 5
				1.1.2.2.2	JDP-2
					1.1.2.2.2.1	JDP-2, isoform 1
					1.1.2.2.2.2	JDP-2, isoform 2
		1.1.3	Family: Maf-related factors
			1.1.3.1	Subfamily: Large Maf factors
				1.1.3.1.1	c-Maf
					1.1.3.1.1.1	c-Maf, isoform 1
					1.1.3.1.1.2	c-Maf, isoform 2
				1.1.3.1.2	MafA
				1.1.3.1.3	MafB
				1.1.3.1.4	Nrl
					1.1.3.1.4.1	Nrl, isoform 1
					1.1.3.1.4.2	Nrl, isoform 2
			1.1.3.2	Subfamily: Small Maf factors
				1.1.3.2.1	MafF
					1.1.3.2.1.1	MafF, isoform 1
					1.1.3.2.1.2	MafF, isoform 2
				1.1.3.2.2	MafG
				1.1.3.2.3	MafK
		1.1.4	Family: B-ATF-related factors
				1.1.4.0.1	B-ATF
				1.1.4.0.2	B-ATF-2
					1.1.4.0.2.1	B-ATF-2, isoform 1
					1.1.4.0.2.2	B-ATF-2, isoform 2
				1.1.4.0.3	B-ATF-3
		1.1.5	Family: XBP-1-related factors
				1.1.5.0.1	XBP-1
					1.1.5.0.1.1	XBP-1U
					1.1.5.0.1.2	XBP-1S
		1.1.6	Family: ATF-4-related factors
				1.1.6.0.1	ATF-4
				1.1.6.0.2	ATF-5
		1.1.7	Family: CREB-related factors
			1.1.7.1	Subfamily: CREB-like factors
				1.1.7.1.1	CREB (CREB1)
					1.1.7.1.1.1	CREB-A
					1.1.7.1.1.2	CREB-B
					1.1.7.1.1.3	htCREB, isoform 3
				1.1.7.1.2	ATF-1
					1.1.7.1.2.1	ATF-1, isoform 1
					1.1.7.1.2.2	ATF-1, isoform 2
				1.1.7.1.3	CREM
					1.1.7.1.3.1	CREM, isoform 1 (CREM-BCEFGγHIβ
					1.1.7.1.3.2	CREM-β, isoform 2 (CREM-BCEFGHIβ)
					1.1.7.1.3.3	CREM-τ, isoform 3 (CREM-BCEFGIα)
					1.1.7.1.3.4	CREM-γ, isoform 4 (CREM-BEFHIb)
					1.1.7.1.3.5	CREM-ϑ2τ-γ, isoform 5 (CREM-ϑ2EFGHIb)
					1.1.7.1.3.6	ICER-I, isoform 6 (IcerγHIα)
					1.1.7.1.3.7	ICER-Iγ, isoform 7 (IcerHIα)
					1.1.7.1.3.8	ICER-II, isoform 8 (IcerγHIβ)
					1.1.7.1.3.9	ICER-IIγ, isoform 9 (IcerHIβ)
					1.1.7.1.3.10	CREM-ϑ1τ2β, isoform 10 (CREM-ϑ1EFGHIβ)
					1.1.7.1.3.11	CREM-ϑ1β, isoform 11 (CREM-ϑ1EFHIβ)
					1.1.7.1.3.12	CREM-ϑ2β, isoform 12 (CREM-ϑ2EFHIb)
					1.1.7.1.3.13	CREM, isoform 13 (CREM-BEFGγHIβ)
					1.1.7.1.3.14	CREM-τ2γ, isoform 14 (CREM-BEFGHIβ)
					1.1.7.1.3.15	CREM, isoform 15 (CREM-BGHIβ)
					1.1.7.1.3.16	CREM-ΔC-G, isoform 16 (CREM-BγHIβ)
					1.1.7.1.3.17	CREM, isoform 17 (CREM-BHIβ)
					1.1.7.1.3.18	CREM, isoform 18 (CREM-BHIα)
					1.1.7.1.3.19	CREM-ϑ1τ2γ, isoform 19 (CREM-ϑ1EFGγHIβ)
					1.1.7.1.3.20	CREM, isoform 20
					1.1.7.1.3.21	CREM, isoform 21
					1.1.7.1.3.22	CREM, isoform 22
					1.1.7.1.3.23	CREM, isoform 23
					1.1.7.1.3.24	CREM, isoform 24
					1.1.7.1.3.25	CREM, isoform 25
					1.1.7.1.3.26	CREM, isoform 26
					1.1.7.1.3.27	CREM, isoform 27
					1.1.7.1.3.28	CREM, isoform 28
					1.1.7.1.3.29	CREM, isoform 29
			1.1.7.2	Subfamily: CREB-3-like factors
				1.1.7.2.1	CREB-3 (Luman)
					1.1.7.2.1.1	CREB-3, isoform 1
					1.1.7.2.1.2	LZIP, isoform 2 (UP: isof. 1)
					1.1.7.2.1.3	sLZIP, isoform 3 (UP: isof. 2)
				1.1.7.2.2	CREB-3L1 (OASIS)
					1.1.7.2.2.1	CREB-3L1, isoform 1
					1.1.7.2.2.2	CREB-3L1, isoform 2
				1.1.7.2.3	CREB-3L2
					1.1.7.2.3.1	CREB-3L2, isoform 1
					1.1.7.2.3.2	CREB-3L2, isoform 2
					1.1.7.2.3.3	CREB-3L2, isoform 3
				1.1.7.2.4	CREB-3L3 (CREB-H)
					1.1.7.2.4.1	CREB-3L3, isoform 1
					1.1.7.2.4.2	CREB-3L3, isoform 2
					1.1.7.2.4.3	CREB-3L3, isoform 3
					1.1.7.2.4.4	CREB-3L3, isoform 4
				1.1.7.2.5	CREB-3L4
					1.1.7.2.5.1	CREB-3L4, isoform 1
					1.1.7.2.5.2	CREB-3L4, isoform 2
			1.1.7.3	Subfamily: ATF-6 factors
				1.1.7.3.1	ATF-6α
				1.1.7.3.2	ATF-6β
					1.1.7.3.2.1	ATF-6β, isoform 1
					1.1.7.3.2.2	ATF-6β, isoform 2
			1.1.7.4	Subfamily: CREBZF-like factors
				1.1.7.4.1	CREBZF (Zhangfei, ZF)
			1.1.7.5	Subfamily: CREBL2-like factors
				1.1.7.5.1	CREBL2
		1.1.8	Family: C/EBP-related
			1.1.8.1	Subfamily: C/EBP
				1.1.8.1.1	C/EBPα
					1.1.8.1.1.1	C/EBPα, isoform 1
					1.1.8.1.1.2	C/EBPα, isoform 2
					1.1.8.1.1.3	C/EBPα, isoform 3
					1.1.8.1.1.4	C/EBPα, isoform 4
				1.1.8.1.2	C/EBPβ (NF-IL6-1)
					1.1.8.1.2.1	C/EBPβ, isoform 1 (C/EBPβ-FL)
					1.1.8.1.2.2	C/EBPβ, isoform 2 (C/EBPβ-LAP)
					1.1.8.1.2.3	C/EBPβ, isoform 3 (C/EBPβ-LIP)
				1.1.8.1.3	C/EBPγ
				1.1.8.1.4	C/EBPδ
				1.1.8.1.5	C/EBPε
				1.1.8.1.6	DDIT3 (CHOP-10)
					1.1.8.1.6.1	DDIT3, isoform 1
					1.1.8.1.6.2	DDIT3, isoform 2
			1.1.8.2	Subfamily: PAR factors
				1.1.8.2.1	DBP
				1.1.8.2.2	HLF
					1.1.8.2.2.1	HLF, isoform 1
					1.1.8.2.2.2	HLF, isoform 2
				1.1.8.2.3	TEF
					1.1.8.2.3.1	TEF, isoform 1
					1.1.8.2.3.2	TEF, isoform 2
				1.1.8.2.4	NF-IL3 (E4BP4)
			1.1.8.3	Subfamily: CREBRF-like factors
				1.1.8.3.1	CREBRF
					1.1.8.3.1.1	CREBRF, isoform 1
					1.1.8.3.1.2	CREBRF, isoform 1
					1.1.8.3.1.3	CREBRF, isoform 1
		1.1.0	Family: ZIP only
			1.1.0.1	Subfamily: TSC22
				1.1.0.1.1	TSC22D1 (TSC-22, Cerebral protein 2)
					1.1.0.1.1.1	TSC22D1, isoform 1
					1.1.0.1.1.2	TSC22D1, isoform 2
					1.1.0.1.1.3	TSC22D1, isoform 3
					1.1.0.1.1.4	TSC22D1, isoform 4
				1.1.0.1.2	TSC22D2 (TILZ4)
					1.1.0.1.2.1	TSC22D2, isoform 1 (TILZ4a, TILZ4c)
					1.1.0.1.2.2	TSC22D2, isoform 2 (TILZ4b)
				1.1.0.1.3	TSC22D3 (DSIPI, GILZ)
					1.1.0.1.3.1	TSC22D3, isoform 1
					1.1.0.1.3.2	TSC22D3, isoform 2
					1.1.0.1.3.3	TSC22D3, isoform 3
				1.1.0.1.4	TSC22D4 (TILZ2)
					1.1.0.1.4.1	TSC22D4, isoform 1
					1.1.0.1.4.2	TSC22D4, isoform 2
			1.1.0.2	Subfamily: UTF
				1.1.0.2.1	UTF1
	1.2	Class: Basic helix-loop-helix factors (bHLH)
		1.2.1	Family: E2A-related factors
				1.2.1.0.1	E2A (TCF-3, ITF-1)
					1.2.1.0.1.1	E12 (PAN-2)
					1.2.1.0.1.2	E47 (PAN-1)
					1.2.1.0.1.3	ITF-1
				1.2.1.0.2	SEF2 (E2-2, TCF-4, ITF-2)
					1.2.1.0.2.1	SEF2-1B (B−)
					1.2.1.0.2.2	SEF2-1A (A+)
					1.2.1.0.2.3	SEF2-1D (B+)
					1.2.1.0.2.4	SEF2, isoform B+δ
					1.2.1.0.2.5	SEF2, isoform B−δ
					1.2.1.0.2.6	SEF2, isoform A−
					1.2.1.0.2.7	SEF2, isoform G−
					1.2.1.0.2.8	SEF2, isoform H−
					1.2.1.0.2.9	SEF2, isoform D−
					1.2.1.0.2.10	SEF2, isoform F−
					1.2.1.0.2.11	SEF2, isoform 11
					1.2.1.0.2.12	SEF2, isoform E−
					1.2.1.0.2.13	SEF2, isoform 13
					1.2.1.0.2.14	SEF2, isoform C−
					1.2.1.0.2.15	SEF2, isoform C−δ
					1.2.1.0.2.16	SEF2, isoform I−
				1.2.1.0.3	HTF-4 (TCF-12, HEB)
					1.2.1.0.3.1	HTF-4a, isoform 1
					1.2.1.0.3.2	HTF-4b, isoform 2
					1.2.1.0.3.3	HTF-4c, isoform 3
					1.2.1.0.3.4	HTF-4c, isoform 4
		1.2.2	Family: MyoD / ASC-related factors
			1.2.2.1	Subfamily: Myogenic transcription factors
				1.2.2.1.1	MyoD
				1.2.2.1.2	Myogenin (Myf-4)
				1.2.2.1.3	Myf-5
				1.2.2.1.4	Myf-6 (MRF4)
			1.2.2.2	Subfamily: Achaete-Scute-like factors
				1.2.2.2.1	ASH-1 (ASCL1)
				1.2.2.2.2	ASH-2 (ASCL2)
				1.2.2.2.3	ASH-3 (ASCL3)
				1.2.2.2.4	ASH-4 (ASCL4)
				1.2.2.2.5	ASH-5 (ASCL5)
		1.2.3	Family: Tal-related factors
			1.2.3.1	Subfamily: Tal / HEN-like factors
				1.2.3.1.1	Tal-1 (SCL, TCL-5)
					1.2.3.1.1.1	PP42-Tal-1
					1.2.3.1.1.2	PP39-Tal-1
					1.2.3.1.1.3	PP22-Tal-1
				1.2.3.1.2	Tal-2
				1.2.3.1.3	Lyl-1
				1.2.3.1.4	HEN1 (NSCL-1, NHLH1)
				1.2.3.1.5	HEN2 (NSCL-2, NHLH2)
			1.2.3.2	Subfamily: Twist-like factors
				1.2.3.2.1	Twist-1 (H-Twist, M-Twist)
				1.2.3.2.2	Twist-2 (Dermo-1)
				1.2.3.2.3	HAND-1 (eHAND, Th1)
				1.2.3.2.4	HAND-2 (dHAND)
					1.2.3.2.4.1	HAND-2, isoform 1
					1.2.3.2.4.2	HAND-2, isoform 2
				1.2.3.2.5	bHLH-EC2 (TCF-15)
				1.2.3.2.6	Scx
				1.2.3.2.7	PTF-1a
				1.2.3.2.8	FIGα
			1.2.3.3	Subfamily: Mesp-like factors
				1.2.3.3.1	Mesp-1
				1.2.3.3.2	Mesp-2
				1.2.3.3.3	TCF-23
				1.2.3.3.4	ABF-1 (Musculin, MyoR, MSC)
				1.2.3.3.5	Pod-1 (TCF-21)
				1.2.3.3.6	Mesogenin-1 (MSGN1)
				1.2.3.3.7	TCF-24
			1.2.3.4	Subfamily: Neurogenin / Atonal-like factors
				1.2.3.4.1	NeuroD1
				1.2.3.4.2	NeuroD2
				1.2.3.4.3	NeuroD4 (ATH-3)
				1.2.3.4.4	NeuroD6 (ATH-2)
				1.2.3.4.5	NGN-1 (NeuroD3)
				1.2.3.4.6	NGN-2 (Atoh4, NeuroG2)
				1.2.3.4.7	NGN-3 (Atoh5, NeuroG3)
				1.2.3.4.8	ATH-1 (ATOH-1)
				1.2.3.4.9	ATH-5 (ATOH-7)
				1.2.3.4.10	ATH-6 (ATOH-8)
					1.2.3.4.10.1	ATH-6, isoform 1
					1.2.3.4.10.2	ATH-6, isoform 2
				1.2.3.4.11	bHLHe22 (Beta3)
				1.2.3.4.12	bHLHe23
				1.2.3.4.13	OLIGO1
				1.2.3.4.14	OLIGO2
				1.2.3.4.15	OLIGO3
				1.2.3.4.16	MIST1 (bHLHa15)
				1.2.3.4.17	Fer3L (Ferd3L)
			1.2.3.5	Subfamily: bHLHa9-like factors
				1.2.3.5.1	bHLHa9
		1.2.4	Family: Hairy-related factors
			1.2.4.1	Subfamily: Hairy-like factors
				1.2.4.1.1	HES-1
				1.2.4.1.2	HES-2
					1.2.4.1.2.1	HES-2, isoform 1
					1.2.4.1.2.2	HES-2, isoform 2
				1.2.4.1.3	HES-3
				1.2.4.1.4	HES-4
				1.2.4.1.5	HES-5
				1.2.4.1.6	HES-6
					1.2.4.1.6.1	HES-6, isoform 1
					1.2.4.1.6.2	HES-6, isoform 2
					1.2.4.1.6.3	HES-6, isoform 3
					1.2.4.1.6.4	HES-6, isoform 4
				1.2.4.1.7	HES-7
					1.2.4.1.7.1	HES-7, isoform 1
					1.2.4.1.7.2	HES-7, isoform 2
				1.2.4.1.8	HEY-1
					1.2.4.1.8.1	HEY-1, isoform 1
					1.2.4.1.8.2	HEY-1, isoform 2
				1.2.4.1.9	HEY-2
				1.2.4.1.10	HEYL
				1.2.4.1.11	HELT
					1.2.4.1.11.1	HELT, isoform 1
					1.2.4.1.11.2	HELT, isoform 2
				1.2.4.1.12	DEC1 (STRA-13, bHLHb2, bHLHe40)
				1.2.4.1.13	DEC2 (bHLHb3, bHLHe41)
		1.2.5	Family: PAS domain factors
			1.2.5.1	Subfamily: Ahr-like factors
				1.2.5.1.1	AhR
				1.2.5.1.2	AhRR
					1.2.5.1.2.1	AhRR, isoform 1
					1.2.5.1.2.2	AhRR, isoform 2
					1.2.5.1.2.3	AhRR, isoform 3
				1.2.5.1.3	SIM1
				1.2.5.1.4	SIM2
					1.2.5.1.4.1	SIM2, isoform 1
					1.2.5.1.4.2	SIM2, isoform 2
				1.2.5.1.5	HIF-1α
					1.2.5.1.5.1	HIF-1α, isoform 1
					1.2.5.1.5.2	HIF-1α, isoform 2
					1.2.5.1.5.3	HIF-1α, isoform 3 (I.3)
				1.2.5.1.6	HIF-3α
					1.2.5.1.6.1	HIF-3α, isoform 1
					1.2.5.1.6.2	HIF-3α, isoform 2
					1.2.5.1.6.3	HIF-3α, isoform 3
					1.2.5.1.6.4	HIF-3α, isoform 4
					1.2.5.1.6.5	HIF-3α, isoform 5
					1.2.5.1.6.6	HIF-3α, isoform 6
					1.2.5.1.6.7	HIF-3α, isoform 7
				1.2.5.1.7	EPAS-1
				1.2.5.1.8	NPAS-1
					1.2.5.1.8.1	NPAS-1, isoform 1
					1.2.5.1.8.2	NPAS-1, isoform 2
				1.2.5.1.9	NPAS-3
					1.2.5.1.9.1	NPAS-3, isoform 1 (long form)
					1.2.5.1.9.2	NPAS-3, isoform 2
					1.2.5.1.9.3	NPAS-3, isoform 3 (NPAS3v)
					1.2.5.1.9.4	NPAS-3, isoform 4
					1.2.5.1.9.5	NPAS-3, isoform 5
					1.2.5.1.9.6	NPAS-3, isoform 6
			1.2.5.2	Subfamily: Arnt-like factors
				1.2.5.2.1	Arnt (HIF-1β)
					1.2.5.2.1.1	Arnt long, isoform 1
					1.2.5.2.1.2	Arnt short, isoform 2
					1.2.5.2.1.3	Arnt, isoform 3
					1.2.5.2.1.4	Arnt, isoform 4
				1.2.5.2.2	Arnt-2
					1.2.5.2.2.1	Arnt-2, isoform 1
					1.2.5.2.2.2	Arnt-2, isoform 2
				1.2.5.2.3	ArntL (BMAL1)
					1.2.5.2.3.1	BMAL1A
					1.2.5.2.3.2	BMAL1B
					1.2.5.2.3.3	BMAL1C
					1.2.5.2.3.4	BMAL1D
					1.2.5.2.3.5	BMAL1E
					1.2.5.2.3.6	BMAL1F
					1.2.5.2.3.7	MOP3
					1.2.5.2.3.8	BMAL1 / ArntL isoform 8
					1.2.5.2.3.9	BMAL1 / ArntL isoform 9
				1.2.5.2.4	ArntL2 (BMAL2)
					1.2.5.2.4.1	BMAL2a
					1.2.5.2.4.2	BMAL2b
					1.2.5.2.4.3	BMAL2c
					1.2.5.2.4.4	BMAL2d
					1.2.5.2.4.5	CLIF, isoform 5
					1.2.5.2.4.6	BMAL2, isoform 6
					1.2.5.2.4.7	MOP9 long form, isoform 7
					1.2.5.2.4.8	MOP9 short form, isoform 8
					1.2.5.2.4.9	MOP9 short form, isoform 9
				1.2.5.2.5	CLOCK
				1.2.5.2.6	NPAS-2
			1.2.5.3	Subfamily: NCoA factors
				1.2.5.3.1	NCoA-1 (SRC-1)
					1.2.5.3.1.1	SRC-1A
					1.2.5.3.1.2	SRC-1E
					1.2.5.3.1.3	SRC-1Q
				1.2.5.3.2	NCoA-2
				1.2.5.3.3	NCoA-3
					1.2.5.3.3.1	NCoA-3, isoform 1
					1.2.5.3.3.2	NCoA-3, isoform 2
					1.2.5.3.3.3	NCoA-3, isoform 3
					1.2.5.3.3.4	NCoA-3, isoform 4
					1.2.5.3.3.5	NCoA-3, isoform 5
			1.2.5.4	Subfamily: NPAS-4
				1.2.5.4.1	NPAS-4
					1.2.5.4.1.1	NPAS-4, isoform 1
					1.2.5.4.1.2	NPAS-4, isoform 2
			1.2.5.5	Subfamily: SOHLH-like factors
				1.2.5.5.1	SOHLH1 (TEB2)
					1.2.5.5.1.1	SOHLH1, isoform 1
					1.2.5.5.1.2	SOHLH1, isoform 2
				1.2.5.5.2	SOHLH2 (TEB1)
					1.2.5.5.2.1	SOHLH2, isoform 1
					1.2.5.5.2.2	SOHLH2, isoform 2
					1.2.5.5.2.3	SOHLH2, isoform 3
				1.2.5.5.3	TCFL5 (Cha, E2BP-1)
					1.2.5.5.3.1	TCFL5, isoform 1
					1.2.5.5.3.2	TCFL5, isoform 2
					1.2.5.5.3.3	TCFL5, isoform 3
		1.2.6	Family: bHLH-ZIP factors
			1.2.6.1	Subfamily: TFE3-like factors
				1.2.6.1.1	TFE3
					1.2.6.1.1.1	TFE3, isoform 1
					1.2.6.1.1.2	TFE3, isoform 2
				1.2.6.1.2	TFEB
					1.2.6.1.2.1	TFEB, isoform 1
					1.2.6.1.2.2	TFEB, isoform 2
				1.2.6.1.3	TFEC
					1.2.6.1.3.1	TFEC, isoform 1
					1.2.6.1.3.2	TFEC, isoform 2
					1.2.6.1.3.3	TFEC, isoform 3
					1.2.6.1.3.4	TFEC, isoform 4
				1.2.6.1.4	MiTF
					1.2.6.1.4.1	MiTF, isoform A1
					1.2.6.1.4.2	MiTF, isoform A2
					1.2.6.1.4.3	MiTF, isoform B1
					1.2.6.1.4.4	MiTF, isoform B2
					1.2.6.1.4.5	MiTF, isoform C1
					1.2.6.1.4.6	MiTF, isoform C2
					1.2.6.1.4.7	MiTF, isoform H1
					1.2.6.1.4.8	MiTF, isoform H2
					1.2.6.1.4.9	MiTF, isoform M1
					1.2.6.1.4.10	MiTF, isoform M2
					1.2.6.1.4.11	MiTF, isoform Mdel
					1.2.6.1.4.12	MiTF, isoform 12
			1.2.6.2	Subfamily: USF factors
				1.2.6.2.1	USF-1
					1.2.6.2.1.1	USF-1, isoform 1
					1.2.6.2.1.2	USF-1, isoform 2 (usf1-bd)
				1.2.6.2.2	USF-2
					1.2.6.2.2.1	USF-2A
					1.2.6.2.2.2	USF-2AΔH
					1.2.6.2.2.3	USF-2B
					1.2.6.2.2.4	USF-2C
				1.2.6.2.3	USF-3
					1.2.6.2.3.1	USF-3, isoform 1
					1.2.6.2.3.2	USF-3, isoform 2
			1.2.6.3	Subfamily: SREBP factors
				1.2.6.3.1	SREBP-1 (SREBF1)
					1.2.6.3.1.1	SREBP-1A
					1.2.6.3.1.2	SREBP-1B
					1.2.6.3.1.3	SREBP-1C
					1.2.6.3.1.4	SREBP-1, isoform 4
					1.2.6.3.1.5	SREBP-1, isoform 5 (SREBP-1aΔ)
					1.2.6.3.1.6	SREBP-1, isoform 6 (SREBP-1cΔ)
				1.2.6.3.2	SREBP-2 (SREBF2)
					1.2.6.3.2.1	SREBP-2, isoform 1
					1.2.6.3.2.2	SREBP-2, isoform 2
			1.2.6.4	Subfamily: AP-4
				1.2.6.4.1	AP-4
			1.2.6.5	Subfamily: Myc / Max factors
				1.2.6.5.1	c-Myc
					1.2.6.5.1.1	c-Myc, isoform 1
					1.2.6.5.1.2	c-Myc, isoform 2
				1.2.6.5.2	N-Myc
				1.2.6.5.3	L-Myc-1
					1.2.6.5.3.1	L-Myc-1, isoform 1
					1.2.6.5.3.2	L-Myc-1, isoform 2 (Short)
					1.2.6.5.3.3	L-Myc-1, isoform 3
				1.2.6.5.4	L-Myc-2 (MYCLP1)
				1.2.6.5.5	Max
					1.2.6.5.5.1	Max Long, isoform 1
					1.2.6.5.5.2	Max Short, isoform 2
					1.2.6.5.5.3	ΔMax, isoform 3
					1.2.6.5.5.4	Max, isoform 4
					1.2.6.5.5.5	Max, isoform 5
					1.2.6.5.5.6	Max, isoform 6
			1.2.6.6	Subfamily: Mondo-like factors
				1.2.6.6.1	Mlx
					1.2.6.6.1.1	Mlxα
					1.2.6.6.1.2	Mlxβ
					1.2.6.6.1.3	Mlxγ
				1.2.6.6.2	MondoA (Mlx-IP)
					1.2.6.6.2.1	Mlx-IP, isoform 1
					1.2.6.6.2.2	Mlx-IP, isoform 2
					1.2.6.6.2.3	Mlx-IP, isoform 3
					1.2.6.6.2.4	Mlx-IP, isoform 4
					1.2.6.6.2.5	Mlx-IP, isoform 5
				1.2.6.6.3	MondoB (Mlx-IPL, WS-bHLH)
					1.2.6.6.3.1	WS-bHLHα, isoform 1
					1.2.6.6.3.2	WS-bHLHβ, isoform 2
					1.2.6.6.3.3	WS-bHLHγ, isoform 3
					1.2.6.6.3.4	WS-bHLHδ, isoform 4
					1.2.6.6.3.5	WS-bHLHε, isoform 5
					1.2.6.6.3.6	WS-bHLH, isoform 6
			1.2.6.7	Subfamily: Mad1-like factors
				1.2.6.7.1	Mad1 (MXD1)
					1.2.6.7.1.1	Mad1, isoform 1
					1.2.6.7.1.2	Mad1, isoform 2
				1.2.6.7.2	Mad3 (MXD3)
					1.2.6.7.2.1	Mad3, isoform 1
					1.2.6.7.2.2	Mad3, isoform 2
					1.2.6.7.2.3	Mad3, isoform 3
				1.2.6.7.3	Mad4 (MXD4)
				1.2.6.7.5	Mxi-1
					1.2.6.7.5.1	Mxi-1, isoform 1
					1.2.6.7.5.2	Mxi-1, isoform 2
					1.2.6.7.5.3	Mxi-1, isoform 3
					1.2.6.7.5.4	Mxi-1, isoform 4
				1.2.6.7.6	Mnt
			1.2.6.8	Subfamily: Mad5-like factors
				1.2.6.8.1	Mad5 (MGA) = 6.5.5.0.2
					1.2.6.8.1.1	Mad5, isoform 1
					1.2.6.8.1.2	Mad5, isoform 2
					1.2.6.8.1.3	Mad5, isoform 3
					1.2.6.8.1.4	Mad5, isoform 4
		1.2.8	Family: HLH domain only
				1.2.8.0.1	Id1
					1.2.8.0.1.1	Id1a
					1.2.8.0.1.2	Id1b
				1.2.8.0.2	Id2
				1.2.8.0.3	Id3
				1.2.8.0.4	Id4
	1.3	Class: Basic helix-span-helix factors (bHSH)
		1.3.1	Family: AP-2
				1.3.1.0.1	AP-2α
					1.3.1.0.1.1	AP-2αA, isoform 1
					1.3.1.0.1.2	AP-2α, isoform 2
					1.3.1.0.1.4	AP-2αB, isoform 4
					1.3.1.0.1.5	AP-2α, isoform 5
				1.3.1.0.2	AP-2β
					1.3.1.0.2.1	AP-2β, isoform 1
					1.3.1.0.2.2	AP-2β, isoform 2
				1.3.1.0.3	AP-2γ
					1.3.1.0.3.1	AP-2γ, isoform 1
					1.3.1.0.3.2	AP-2γ, isoform 2
				1.3.1.0.4	AP-2δ
				1.3.1.0.5	AP-2ε
2	Superclass: Zinc-coordinating DNA-binding domains
	2.1	Class: Nuclear receptors with C4 zinc fingers
		2.1.1	Family: Steroid hormone receptors (NR3)
			2.1.1.1	Subfamily: GR-like receptors (NR3C)
				2.1.1.1.1	Glucocorticoid receptor (GR) (NR3C1)
					2.1.1.1.1.1	GRα, isoform α
					2.1.1.1.1.2	GRβ, isoform β
					2.1.1.1.1.3	GRα2, isoform α2
					2.1.1.1.1.4	GRβ2, isoform β2
					2.1.1.1.1.5	GR-Aα
					2.1.1.1.1.6	GR-Aβ
					2.1.1.1.1.7	GR-P
					2.1.1.1.1.8	GRαB, isoform αB
					2.1.1.1.1.9	GRβB, isoform βB
					2.1.1.1.1.10	GRΔ313-338, isoform 10
					2.1.1.1.1.11	GRαC1, isoform αC1
					2.1.1.1.1.12	GRαC2, isoform αC2
					2.1.1.1.1.13	GRαC3, isoform αC3
					2.1.1.1.1.14	GRαD1, isoform αD1
					2.1.1.1.1.15	GRαD2, isoform αD2
					2.1.1.1.1.16	GRαD3, isoform αD3
				2.1.1.1.2	Mineralocorticoid receptor (MR) (NR3C2)
					2.1.1.1.2.1	MR, isoform 1
					2.1.1.1.2.2	MR, isoform 2
					2.1.1.1.2.3	MR, isoform 3
					2.1.1.1.2.4	MR-δ, isoform 4
				2.1.1.1.3	Progesterone receptor (PR) (NR3C3)
					2.1.1.1.3.1	PR, isoform A
					2.1.1.1.3.2	PR, isoform B
					2.1.1.1.3.3	PR, isoform 3
					2.1.1.1.3.4	PR, isoform 4 (PR-M)
					2.1.1.1.3.5	PR, isoform 5 (δ4)
				2.1.1.1.4	Androgen receptor (AR) (NR3C4)
					2.1.1.1.4.1	AR-A, isoform 2
					2.1.1.1.4.2	AR-B, isoform 1
					2.1.1.1.4.3	AR3, isoform 3
					2.1.1.1.4.4	AR4, isoform 4
			2.1.1.2	Subfamily: ER-like receptors (NR3A&B)
				2.1.1.2.1	Estrogen receptor α (ERα) (ESR1, NR3A1)
					2.1.1.2.1.1	ERα long, isoform 1
					2.1.1.2.1.2	ERα short, isoform 2
					2.1.1.2.1.3	ERα46, isoform 3
					2.1.1.2.1.4	ERα36, isoform 4
				2.1.1.2.2	Estrogen receptor β (ERβ) (NR3A2)
					2.1.1.2.2.1	ERβ1, isoform 1
					2.1.1.2.2.2	ERβ2, isoform 2
					2.1.1.2.2.3	ERβ2A, isoform 3
					2.1.1.2.2.4	ERβ3, isoform 4
					2.1.1.2.2.5	ERβ4, isoform 5
					2.1.1.2.2.6	ERβ5, isoform 6
					2.1.1.2.2.7	ERβ5A, isoform 7
					2.1.1.2.2.8	ERβ6, isoform 8
					2.1.1.2.2.9	ERβ, isoform 9
				2.1.1.2.3	ERR1 (ERRα, ESRRA) (NR3B1)
					2.1.1.2.3.1	ERR1, isoform 1
					2.1.1.2.3.2	ERR1, isoform 2
				2.1.1.2.4	ERR2 (ERRβ, ESRRB) (NR3B2)
					2.1.1.2.4.1	ERRβ2δ10, isoform 1
					2.1.1.2.4.2	ERRβ, isoform 2
					2.1.1.2.4.3	ERRβshort, isoform 3
				2.1.1.2.5	ERR3 (ERRγ, ESRRG) (NR3B3)
					2.1.1.2.5.1	ERR3, isoform 1
					2.1.1.2.5.2	ERR3, isoform 2
					2.1.1.2.5.3	ERR3, isoform 3
					2.1.1.2.5.4	ERR3, isoform 4
					2.1.1.2.5.5	ERR3, isoform 5
		2.1.2	Family: Thyroid hormone receptor-related factors (NR1)
			2.1.2.1	Subfamily: Retinoic acid receptors (NR1B)
				2.1.2.1.1	RAR-α (NR1B1)
					2.1.2.1.1.1	RAR-α1
					2.1.2.1.1.2	RAR-α2
					2.1.2.1.1.3	RAR-α1-ΔBC
				2.1.2.1.2	RAR-β (NR1B2)
					2.1.2.1.2.1	RAR-β1
					2.1.2.1.2.2	RAR-β2
					2.1.2.1.2.3	RAR-β3
					2.1.2.1.2.4	RAR-β4
				2.1.2.1.3	RAR-γ (NR1B3)
					2.1.2.1.3.1	RAR-γ, isoform 1
					2.1.2.1.3.2	RAR-γ, isoform 2
					2.1.2.1.3.3	RAR-γ, isoform 3
					2.1.2.1.3.4	RAR-γ, isoform 4
			2.1.2.2	Subfamily: Thyroid hormone receptors (NR1A)
				2.1.2.2.1	T3R-α (THRA) (NR1A1)
					2.1.2.2.1.1	T3R-α1
					2.1.2.2.1.2	T3R-α2
					2.1.2.2.1.3	T3R-α3
					2.1.2.2.1.4	T3R-α4
				2.1.2.2.2	T3R-β (NR1A2)
					2.1.2.2.2.1	T3R-β1
					2.1.2.2.2.2	T3R-β2
			2.1.2.3	Subfamily: Rev-ErbA (NR1D)
				2.1.2.3.1	Rev-ErbAα (NR1D1)
				2.1.2.3.2	Rev-ErbAβ (NR1D2)
			2.1.2.4	Subfamily: Vitamin D receptor (NR1I)
				2.1.2.4.1	VDR (NR1I1)
					2.1.2.4.1.1	VDR, isoform 1
					2.1.2.4.1.2	VDR, isoform 2
				2.1.2.4.2	PXR (NR1I2)
					2.1.2.4.2.1	PRR1-A
					2.1.2.4.2.2	PRR1-B
					2.1.2.4.2.3	PRR1-C
					2.1.2.4.2.4	PRR2-A
					2.1.2.4.2.5	PRR2-B
					2.1.2.4.2.6	PRR2-C
					2.1.2.4.2.7	PRR3
				2.1.2.4.3	CAR (NR1I3)
					2.1.2.4.3.1	CAR, isoform 1
					2.1.2.4.3.2	CAR, isoform 2
					2.1.2.4.3.3	CAR, isoform 3
					2.1.2.4.3.4	CAR, isoform 4
					2.1.2.4.3.5	CAR, isoform 5
					2.1.2.4.3.6	CAR, isoform 6
					2.1.2.4.3.7	CAR, isoform 7
					2.1.2.4.3.8	CAR, isoform 8
					2.1.2.4.3.9	CAR, isoform 9
					2.1.2.4.3.10	CAR, isoform 10
					2.1.2.4.3.11	CAR, isoform 11
					2.1.2.4.3.12	CAR, isoform 12
					2.1.2.4.3.13	CAR, isoform 13
					2.1.2.4.3.14	CAR, isoform 14
					2.1.2.4.3.15	CAR, isoform 15
			2.1.2.5	Subfamily: PPAR (NR1C)
				2.1.2.5.1	PPARα (NR1C1)
					2.1.2.5.1.1	PPARα, isoform 1
					2.1.2.5.1.2	PPARα, isoform 2
				2.1.2.5.2	PPARβ (PPARδ) (NR1C2)
					2.1.2.5.2.1	PPARβ, isoform 1
					2.1.2.5.2.2	PPARβ, isoform 2
					2.1.2.5.2.3	PPARβ, isoform 3
					2.1.2.5.2.4	PPARβ, isoform 4
				2.1.2.5.3	PPARγ (NR1C3)
					2.1.2.5.3.1	PPARγ1(wt), isoform 1
					2.1.2.5.3.2	PPARγ2, isoform 2
					2.1.2.5.3.3	PPARγ1(tr), isoform 3
			2.1.2.6	Subfamily: ROR (NR1F)
				2.1.2.6.1	RORα (NR1F1)
					2.1.2.6.1.1	RORα1
					2.1.2.6.1.2	RORα2
					2.1.2.6.1.3	RORα3
					2.1.2.6.1.4	RORα4
				2.1.2.6.2	RORβ (NR1F2)
					2.1.2.6.2.1	RORβ, isoform 1
					2.1.2.6.2.2	RORβ, isoform 2
				2.1.2.6.3	RORγ (NR1F3)
					2.1.2.6.3.1	RORγ, isoform 1
					2.1.2.6.3.2	RORγ, isoform 2
			2.1.2.7	Subfamily: LXR (NR1H)
				2.1.2.7.1	LXRα (NR1H3)
					2.1.2.7.1.1	LXRα, isoform 1
					2.1.2.7.1.2	LXRα, isoform 2
					2.1.2.7.1.3	LXRα, isoform 3
				2.1.2.7.2	LXRβ (NR1H2)
					2.1.2.7.2.1	LXRβ, isoform 1
					2.1.2.7.2.2	LXRβ, isoform 2
				2.1.2.7.3	FXR (NR1H4)
					2.1.2.7.3.1	FXR, isoform 1
					2.1.2.7.3.2	FXR, isoform 2
					2.1.2.7.3.3	FXR, isoform 3
					2.1.2.7.3.4	FXR, isoform 4
					2.1.2.7.3.5	FXR, isoform 5
		2.1.3	Family: RXR-related receptors (NR2)
			2.1.3.1	Subfamily: Retinoid X receptors (NR2B)
				2.1.3.1.1	RXRα (NR2B1)
					2.1.3.1.1.1	RXRα, isoform 1
					2.1.3.1.1.2	RXRα, isoform 2
				2.1.3.1.2	RXRβ (NR2B2)
					2.1.3.1.2.1	RXRβ, isoform 1
					2.1.3.1.2.2	RXRβ, isoform 2
				2.1.3.1.3	RXRγ (NR2B3)
			2.1.3.2	Subfamily: HNF-4 (NR2A)
				2.1.3.2.1	HNF-4α (NR2A1)
					2.1.3.2.1.1	HNF-4α1
					2.1.3.2.1.2	HNF-4α2
					2.1.3.2.1.3	HNF-4α3
					2.1.3.2.1.4	HNF-4α4
					2.1.3.2.1.5	HNF-4α7
					2.1.3.2.1.6	HNF-4α8
					2.1.3.2.1.7	HNF-4α9
				2.1.3.2.2	HNF-4γ (NR2A2)
					2.1.3.2.2.1	HNF-4γ, isoform 1
					2.1.3.2.2.2	HNF-4γ, isoform 2
			2.1.3.3	Subfamily: Tailless-like receptors (NR2E)
				2.1.3.3.1	Tlx (NR2E1)
					2.1.3.3.1.1	Tlx, isoform 1
					2.1.3.3.1.2	Tlx, isoform 2
				2.1.3.3.2	PNR (NR2E3)
					2.1.3.3.2.1	PNR, isoform long
					2.1.3.3.2.2	PNR, isoform short
			2.1.3.4	Subfamily: Testicular receptors (NR2C)
				2.1.3.4.1	TR2 (NR2C1)
					2.1.3.4.1.1	TR2-11, isoform 1
					2.1.3.4.1.2	TR2-9, isoform 2
					2.1.3.4.1.3	TR2-7, isoform 3
				2.1.3.4.2	TR4 (NR2C2)
					2.1.3.4.2.1	TR4, isoform 1
					2.1.3.4.2.2	TR4, isoform 2
			2.1.3.5	Subfamily: COUP-like receptors (NR2F)
				2.1.3.5.1	COUP-TFI (NR2F1)
				2.1.3.5.2	COUP-TFII (NR2F2)
					2.1.3.5.2.1	COUP-TFII, isoform 1
					2.1.3.5.2.2	COUP-TFII, isoform 2
					2.1.3.5.2.3	COUP-TFII, isoform 3
				2.1.3.5.3	EAR2 (NR2F6)
		2.1.4	Family: NGFI-B-related receptors (NR4)
				2.1.4.0.1	NGFI-B (NR4A1)
					2.1.4.0.1.1	NGFI-B, isoform 1
					2.1.4.0.1.2	NGFI-B, isoform 2
					2.1.4.0.1.3	NGFI-B, isoform 3
				2.1.4.0.2	NURR1 (NR4A2)
					2.1.4.0.2.1	NURR1, isoform 1
					2.1.4.0.2.2	NURR1, isoform 2
				2.1.4.0.3	NOR1 (NR4A3)
					2.1.4.0.3.1	NOR1, isoform α
					2.1.4.0.3.2	NOR1, isoform β
					2.1.4.0.3.3	NOR1, isoform 3
		2.1.5	Family: FTZ-F1-related receptors (NR5)
				2.1.5.0.1	FTZ-F1 (SF-1) (NR5A1)
				2.1.5.0.2	LRH-1 (NR5A2)
					2.1.5.0.2.1	LRH-1, isoform 1
					2.1.5.0.2.2	LRH-1, isoform 2
					2.1.5.0.2.3	LRH-1, isoform 3
					2.1.5.0.2.4	LRH-1, isoform 4
		2.1.6	Family: GCNF-related receptors (NR6)
				2.1.6.0.1	GCNF (NR6A1)
					2.1.6.0.1.1	GCNF-2, isoform 1
					2.1.6.0.1.2	GCNF-1, isoform 2
					2.1.6.0.1.3	GCNF, isoform 3
					2.1.6.0.1.4	GCNF, isoform 4
					2.1.6.0.1.5	GCNF, isoform 5
		2.1.7	Family: DAX-related receptors (NR0)
				2.1.7.0.1	DAX1 (NR0B1)
					2.1.7.0.1.1	DAX1, isoform 1
					2.1.7.0.1.2	DAX1, isoform 2
				2.1.7.0.2	SHP (NR0B2)
	2.2	Class: Other C4 zinc finger-type factors
		2.2.1	Family: GATA-type zinc fingers
			2.2.1.1	Subfamily: Two zinc-finger GATA factors
				2.2.1.1.1	GATA-1 (GF-1, EryF1, NF-E1)
					2.2.1.1.1.1	GATA-1, isoform 1
					2.2.1.1.1.2	GATA-1, isoform 2
					2.2.1.1.1.3	GATA-1s, isoform 3
				2.2.1.1.2	GATA-2
					2.2.1.1.2.1	GATA-2, isoform 1
					2.2.1.1.2.2	GATA-2, isoform 2
				2.2.1.1.3	GATA-3
					2.2.1.1.3.1	GATA-3, isoform 1
					2.2.1.1.3.2	GATA-3, isoform 2
				2.2.1.1.4	GATA-4
					2.2.1.1.4.1	GATA-4, isoform 1
					2.2.1.1.4.2	GATA-4, isoform 2
				2.2.1.1.5	GATA-5
				2.2.1.1.6	GATA-6
					2.2.1.1.6.1	GATA-6, isoform 1
					2.2.1.1.6.2	GATA-6, isoform 2
			2.2.1.2	Subfamily: Single GATA-type zinc-finger
				2.2.1.2.1	GATAD1 (ODAG)
				2.2.1.2.2	p66-α (GATAD2A)
					2.2.1.2.2.1	p66-α, isoform 1
					2.2.1.2.2.2	p66-α, isoform 2
					2.2.1.2.2.3	p66-α, isoform 3
				2.2.1.2.3	p66-β (GATAD2B)
				2.2.1.2.4	RERE (ARG, ARP, ATN1L) = 3.5.1.3.7
					2.2.1.2.4.1	RERE, isoform 1
					2.2.1.2.4.2	RERE, isoform 2
				2.2.1.2.5	MTA1 = 3.5.1.3.4
					2.2.1.2.5.1	MTA1, isoform 1 (MTA1l)
					2.2.1.2.5.2	MTA1, isoform 2 (MTA1s)
					2.2.1.2.5.3	MTA1, isoform 3
				2.2.1.2.6	MTA2 (MTA1L1, PID) = 3.5.1.3.5
					2.2.1.2.6.1	MTA2, isoform 1
					2.2.1.2.6.2	MTA2, isoform 2
				2.2.1.2.7	MTA3 = 3.5.1.3.6
					2.2.1.2.7.1	MTA3, isoform 1
					2.2.1.2.7.2	MTA3, isoform 2
				2.2.1.2.8	ZGLP1 (GLP-1)
				2.2.1.2.9	DNMT3A
					2.2.1.2.9.1	DNMT3A, isoform 1
					2.2.1.2.9.2	DNMT3A, isoform 2
					2.2.1.2.9.3	DNMT3A, isoform 3
				2.2.1.2.10	DNMT3B
					2.2.1.2.10.1	DNMT3B, isoform 1
					2.2.1.2.10.2	DNMT3B, isoform 2
					2.2.1.2.10.3	DNMT3B, isoform 3
					2.2.1.2.10.4	DNMT3B, isoform 4
					2.2.1.2.10.5	DNMT3B, isoform 5
					2.2.1.2.10.6	DNMT3B, isoform 6
					2.2.1.2.10.7	DNMT3B, isoform 7
					2.2.1.2.10.8	DNMT3B, isoform 8
				2.2.1.2.11	DNMT3L
					2.2.1.2.11.1	DNMT3L, isoform 1
					2.2.1.2.11.2	DNMT3L, isoform 2
				2.2.1.2.12	ATRX (RAD54L, XH2)
					2.2.1.2.12.1	ATRX, isoform 1
					2.2.1.2.12.2	ATRX, isoform 2
					2.2.1.2.12.3	ATRX, isoform 3
					2.2.1.2.12.4	ATRX, isoform 4
					2.2.1.2.12.5	ATRX, isoform 5
					2.2.1.2.12.6	ATRX, isoform 6
				2.2.1.2.13	TRPS1 (GC79) = 2.3.4.0.20
					2.2.1.2.13.1	TRPS1, isoform 1
					2.2.1.2.13.2	TRPS1, isoform 2
					2.2.1.2.13.3	TRPS1, isoform 3
	2.3	Class: C2H2 zinc finger factors
		2.3.1	Family: Three-zinc finger Krüppel-related factors
			2.3.1.1	Subfamily: Sp1-like factors
				2.3.1.1.1	Sp1
					2.3.1.1.1.1	Sp1, isoform 1 (Sp1a)
					2.3.1.1.1.2	Sp1, isoform 2 (Sp1b)
					2.3.1.1.1.3	Sp1, isoform 3 (Sp1c)
				2.3.1.1.2	Sp2
					2.3.1.1.2.1	Sp2, isoform 1
					2.3.1.1.2.2	Sp2, isoform 2
				2.3.1.1.3	Sp3
					2.3.1.1.3.1	Sp3, isoform 1 (L-Sp3)
					2.3.1.1.3.2	Sp3, isoform 2
					2.3.1.1.3.3	Sp3, isoform 3 (M1-Sp3)
					2.3.1.1.3.4	Sp3, isoform 4 (M2-Sp3)
					2.3.1.1.3.5	Sp3, isoform 5
					2.3.1.1.3.6	Sp3, isoform 6
				2.3.1.1.4	Sp4
				2.3.1.1.5	Sp5
				2.3.1.1.6	Sp6
				2.3.1.1.7	Sp7 (OSX)
					2.3.1.1.7.1	Sp7, isoform 1 (Sp7α, long)
					2.3.1.1.7.2	Sp7, isoform 2 (Sp7β, short)
				2.3.1.1.8	Sp8
					2.3.1.1.8.1	Sp8, isoform 1
					2.3.1.1.8.2	Sp8, isoform 2
					2.3.1.1.8.3	Sp8, isoform 3
					2.3.1.1.8.4	Sp8, isoform 4
				2.3.1.1.9	Sp9
			2.3.1.2	Subfamily: Krüppel-like factors
				2.3.1.2.1	KLF1 (EKLF)
				2.3.1.2.2	KLF2 (LKLF)
				2.3.1.2.3	KLF3 (BKLF)
					2.3.1.2.3.1	KLF3, isoform 1
					2.3.1.2.3.2	KLF3, isoform 2
				2.3.1.2.4	KLF4 (GKLF)
					2.3.1.2.4.1	KLF4, isoform 1
					2.3.1.2.4.2	KLF4, isoform 2
					2.3.1.2.4.3	KLF4, isoform 3
					2.3.1.2.4.4	KLF4, isoform 4
					2.3.1.2.4.5	KLF4, isoform 5
				2.3.1.2.5	KLF5 (CKLF, IKLF, BTEB2)
					2.3.1.2.5.1	KLF5, isoform 1
					2.3.1.2.5.2	KLF5, isoform 2
					2.3.1.2.5.3	KLF5, isoform 3
					2.3.1.2.5.4	KLF5, isoform 4
				2.3.1.2.6	KLF6 (CPBP, BCD1)
					2.3.1.2.6.1	KLF6, isoform 1
					2.3.1.2.6.2	KLF6, isoform 2
					2.3.1.2.6.3	KLF6, isoform 3
				2.3.1.2.7	KLF7 (UKLF)
					2.3.1.2.7.1	KLF7, isoform 1
					2.3.1.2.7.2	KLF7, isoform 2
					2.3.1.2.7.3	KLF7, isoform 3
					2.3.1.2.7.4	KLF7, isoform 4
					2.3.1.2.7.5	KLF7, isoform 5
					2.3.1.2.7.6	KLF7, isoform 6
				2.3.1.2.8	KLF8 (BKLF)
					2.3.1.2.8.1	KLF8, isoform 1
					2.3.1.2.8.2	KLF8, isoform 2
					2.3.1.2.8.3	KLF8, isoform 3
					2.3.1.2.8.4	KLF8, isoform 4
				2.3.1.2.9	KLF9 (BTEB1)
				2.3.1.2.10	KLF10 (TIEG1)
					2.3.1.2.10.1	KLF10, isoform 1
					2.3.1.2.10.2	KLF10, isoform 2
					2.3.1.2.10.3	KLF10, isoform 3
					2.3.1.2.10.4	KLF10, isoform 4
				2.3.1.2.11	KLF11 (FKLF, TIEG2)
					2.3.1.2.11.1	KLF11, isoform 1
					2.3.1.2.11.2	KLF11, isoform 2
				2.3.1.2.12	KLF12 (AP-2rep)
					2.3.1.2.12.1	KLF12, isoform 1
					2.3.1.2.12.2	KLF12, isoform 2
					2.3.1.2.12.3	KLF12, isoform 3
				2.3.1.2.13	KLF13 (BTEB3, NSLP1)
				2.3.1.2.14	KLF14 (BTEB5)
				2.3.1.2.15	KLF15 (KKLF)
				2.3.1.2.16	KLF16 (BTEB4, NSLP2)
				2.3.1.2.17	KLF17
			2.3.1.3	Subfamily: EGR factors
				2.3.1.3.1	EGR1 (Krox-24, Zif268)
				2.3.1.3.2	EGR2 (Krox-20)
					2.3.1.3.2.1	EGR2, isoform long
					2.3.1.3.2.2	EGR2, isoform short
				2.3.1.3.3	EGR3 (PILOT)
					2.3.1.3.3.1	EGR3, isoform 1
					2.3.1.3.3.2	EGR3, isoform 2
				2.3.1.3.4	EGR4
		2.3.2	Family: Other factors with up to three adjacent zinc fingers
			2.3.2.1	Subfamily: Factors with 2-3 adjacent zinc fingers
				and a BTB/POZ domain
				2.3.2.1.1	ZBTB5 [2]
				2.3.2.1.2	ZBTB8B [2]
					2.3.2.1.2.1	ZBTB8B, isoform 1
					2.3.2.1.2.2	ZBTB8B, isoform 2
				2.3.2.1.6	ZBTB22 (ZNF297, BING1) [3]
				2.3.2.1.7	ZBTB32 (ZNF538, FAZF) [3]
				2.3.2.1.8	ZBTB34 [3]
				2.3.2.1.9	ZBTB37 [3]
					2.3.2.1.9.1	ZBTB37, isoform 1
					2.3.2.1.9.2	ZBTB37, isoform 2
					2.3.2.1.9.3	ZBTB37, isoform 3
				2.3.2.1.10	ZBTB43 (ZBTB22B, ZNF297B) [3]
				2.3.2.1.11	ZBTB46 (BTBD4, ZNF340) [2]
				2.3.2.1.12	ZBTB33 (KAISO, ZNF348) [3]
			2.3.2.2	Subfamily: Factors with 2-3 adjacent zinc fingers
				and a KRAB domain
				2.3.2.2.1	ZNF487 [3]
					2.3.2.2.1.1	ZNF487, isoform 1
					2.3.2.2.1.2	ZNF487, isoform 2
				2.3.2.2.2	ZNF542 (ZNF542P) [2]
					2.3.2.2.2.1	ZNF542, isoform 1
					2.3.2.2.2.2	ZNF542, isoform 2
				2.3.2.2.3	ZNF705A [3]
			2.3.2.3	Subfamily: Factors with 2-3 adjacent zinc fingers
				and a SCAN domain
				2.3.2.3.1	ZSCAN1 [3]
					2.3.2.3.1.1	ZSCAN1, isoform 1
					2.3.2.3.1.2	ZSCAN1, isoform 2
				2.3.2.3.2	ZNF174 (AW-1, ZSCAN8) [3]
					2.3.2.3.2.1	ZNF174, isoform 1
					2.3.2.3.2.2	ZNF174, isoform 2
				2.3.2.3.3	ZNF396 (ZSCAN14) [3]
					2.3.2.3.3.1	ZNF396, isoform 1
					2.3.2.3.3.2	ZNF396, isoform 2
					2.3.2.3.3.3	ZNF396, isoform 3
				2.3.2.3.4	ZNF446 (ZKSCAN20) [3]
					2.3.2.3.4.1	ZNF446, isoform 1
					2.3.2.3.4.2	ZNF446, isoform 2
			2.3.2.4	Subfamily: Other three adjacent zinc finger factors
				2.3.2.4.1	ZNF414 [3]
					2.3.2.4.1.1	ZNF414, isoform 1
					2.3.2.4.1.2	ZNF414, isoform 2
				2.3.2.4.2	ZNF511 [3]
					2.3.2.4.2.1	ZNF511, isoform 1
					2.3.2.4.2.2	ZNF511, isoform 2
				2.3.2.4.3	ZNF580 [3]
				2.3.2.4.4	ZNF702P [3]
				2.3.2.4.5	ZNF740 (ZFP740) [3]
				2.3.2.4.6	ZFPM2 (ZNF89B, FOG2) = 2.7.2.0.2 [3]
					2.3.2.4.6.1	ZFPM2, isoform 1
					2.3.2.4.6.2	ZFPM2, isoform 2
				2.3.2.4.7	OSR1 (ODD) [3]
				2.3.2.4.8	OVOL3 (OVL2L) [4]
				2.3.2.4.9	AEBP2 [2]
					2.3.2.4.9.1	AEBP2, isoform 1
					2.3.2.4.9.2	AEBP2, isoform 2
					2.3.2.4.9.3	AEBP2, isoform 3
		2.3.3	Family: More than 3 adjacent zinc finger factors
			2.3.3.1	Subfamily: GLI-like factors
				2.3.3.1.1	GLI1 [5]
					2.3.3.1.1.1	GLI1, isoform 1
					2.3.3.1.1.2	GLI1, isoform 2
					2.3.3.1.1.3	GLI1, isoform 3
				2.3.3.1.2	GLI2 [5]
					2.3.3.1.2.1	GLI2, isoform α
					2.3.3.1.2.2	GLI2, isoform β
					2.3.3.1.2.3	GLI2, isoform γ
					2.3.3.1.2.4	GLI2, isoform δ
					2.3.3.1.2.5	GLI2, isoform 5
				2.3.3.1.3	GLI3 [5]
				2.3.3.1.4	GLIS1 [5]
				2.3.3.1.5	GLIS2 (NKL) [5]
				2.3.3.1.6	GLIS3 (ZNF515) [5]
					2.3.3.1.6.1	GLIS3, isoform 1
					2.3.3.1.6.2	GLIS3, isoform 2
				2.3.3.1.7	ZIC1 (ZNF201) [5]
				2.3.3.1.8	ZIC2 [5]
				2.3.3.1.9	ZIC3 (ZNF203) [5]
					2.3.3.1.9.1	ZIC3A, isoform 1
					2.3.3.1.9.2	ZIC3B, isoform 2
				2.3.3.1.10	ZIC4 [5]
					2.3.3.1.10.1	ZIC4, isoform 1
					2.3.3.1.10.2	ZIC4, isoform 2
					2.3.3.1.10.3	ZIC4, isoform 3
					2.3.3.1.10.4	ZIC4, isoform 4
					2.3.3.1.10.5	ZIC4, isoform 5
				2.3.3.1.11	ZIC5 [4]
			2.3.3.2	Subfamily: Snail-like factors
				2.3.3.2.1	SNAI1 [4]
				2.3.3.2.2	SNAI2 (SLUG) [5]
				2.3.3.2.3	SNAI3 (ZNF293) [5]
				2.3.3.2.4	SCRT1 [5]
				2.3.3.2.5	SCRT2 [5]
			2.3.3.3	Subfamily: ZFP91-like factors
				2.3.3.3.1	ZFP91 (ZNF757) [5]
					2.3.3.3.1.1	ZFP91, isoform 1
					2.3.3.3.1.2	ZFP91, isoform 2
				2.3.3.3.2	ZNF692 [5]
					2.3.3.3.2.1	ZNF692, isoform 1
					2.3.3.3.2.2	ZNF692, isoform 2
					2.3.3.3.2.3	ZNF692, isoform 3
					2.3.3.3.2.4	ZNF692, isoform 4
					2.3.3.3.2.5	ZNF692, isoform 5
				2.3.3.3.3	ZNF276 (ZFP276, ZNF477) [5]
					2.3.3.3.3.1	ZNF276, isoform 1
					2.3.3.3.3.2	ZNF276, isoform 2
				2.3.3.3.4	ZNF653 (ZIP67) [5]
			2.3.3.4	Subfamily: ZNF280-like zinc finger factors
				2.3.3.4.1	ZNF280A (SUHW1, ZNF280, ZNF636) [4]
				2.3.3.4.2	ZNF280B (SUHW2, ZNF279, ZNF632, Zfp280b, Zfp653) [4]
				2.3.3.4.3	ZNF280C (SUHW3, ZNF633, Zfp280c) [5]
				2.3.3.4.4	ZNF280D (SUHW4, ZNF634, Zfp280d) [5]
					2.3.3.4.4.1	ZNF280D, isoform 1
					2.3.3.4.4.2	ZNF280D, isoform 2
					2.3.3.4.4.3	ZNF280D, isoform 3
					2.3.3.4.4.4	ZNF280D, isoform 4
					2.3.3.4.4.5	ZNF280D, isoform 5
					2.3.3.4.4.6	ZNF280D, isoform 6
				2.3.3.4.5	POGZ (SUHW5, ZNF280E, ZNF635) [9]
					2.3.3.4.5.1	POGZ, isoform 1
					2.3.3.4.5.2	POGZ, isoform 2
					2.3.3.4.5.3	POGZ, isoform 3
					2.3.3.4.5.4	POGZ, isoform 4
					2.3.3.4.5.5	POGZ, isoform 5 (CRA_e)
					2.3.3.4.5.6	POGZ, isoform 6
					2.3.3.4.5.7	POGZ, isoform 7
			2.3.3.5	Subfamily: ZSCAN5-like zinc finger factors
				2.3.3.5.1	ZSCAN5A (ZNF495) [5]
					2.3.3.5.1.1	ZSCAN5A, isoform 1
					2.3.3.5.1.2	ZSCAN5A, isoform 2
				2.3.3.5.2	ZSCAN5B [5]
				2.3.3.5.3	ZSCAN5C [5]
				2.3.3.5.4	ZSCAN5D (ZSCAN5DP) [5]
				2.3.3.5.5	ZSCAN4 (ZNF494) [4]
			2.3.3.6	Subfamily: ZNF75-like zinc finger factors
				2.3.3.6.1	ZNF75A [5]
				2.3.3.6.2	ZNF75C (ZNF75CP) [5]
				2.3.3.6.3	ZNF75D (ZNF82) [5]
					2.3.3.6.3.1	ZNF75D, isoform 1
					2.3.3.6.3.2	ZNF75D, isoform 2
				2.3.3.6.4	ZNF213 (ZKSCAN21) [5]
					2.3.3.6.4.1	ZNF213, isoform 1
					2.3.3.6.4.2	ZNF213, isoform 2
			2.3.3.7	Subfamily: ZNF705 factors
				2.3.3.7.1	ZNF705D [3]
				2.3.3.7.2	ZNF705F [3]
				2.3.3.7.3	ZNF705G [2]
				2.3.3.7.4	ZNF705E [2]
			2.3.3.8	Subfamily: ZBTB7 factors
				2.3.3.8.1	ZBTB7A [4]
				2.3.3.8.2	ZBTB7B [4]
					2.3.3.8.2.1	ZBTB7B, isoform 1
					2.3.3.8.2.2	ZBTB7B, isoform 2
				2.3.3.8.3	ZBTB7C [4]
			2.3.3.9	Subfamily: YY1-like factors
				2.3.3.9.1	YY1 [4]
				2.3.3.9.2	YY2 (ZNF631) [4]
				2.3.3.9.3	ZFP42 (REX1, ZNF754) [4]
			2.3.3.10	Subfamily: ZNF24-like factors
				2.3.3.10.1	ZNF24 (KOX17, ZNF191, ZSCAN3) [4]
					2.3.3.10.1.1	ZNF24, isoform 1
					2.3.3.10.1.2	ZNF24, isoform 2
				2.3.3.10.2	ZNF193 (ZSCAN9) [5]
					2.3.3.10.2.1	ZNF193, isoform 1
					2.3.3.10.2.2	ZNF193, isoform 2
				2.3.3.10.3	ZSCAN23 (ZNF390, ZNF453) [5]
				2.3.3.10.4	GLI4 (HKR4) [7]
				2.3.3.10.5	ZNF232 (ZSCAN1) [5]
					2.3.3.10.5.1	ZNF232, isoform long
					2.3.3.10.5.2	ZNF232, isoform short
				2.3.3.10.6	ZKSCAN1 (KOX18, ZNF139, ZNF36) [6]
				2.3.3.10.7	ZNF323 (ZNF310P, ZSCAN31) [6]
					2.3.3.10.7.1	ZNF323, isoform 1
					2.3.3.10.7.2	ZNF323, isoform 2
			2.3.3.11	Subfamily: ZBTB6-like factors
				2.3.3.11.1	ZBTB6 (ZID, ZNF482) [4]
				2.3.3.11.2	ZBTB26 (ZNF481) [4]
				2.3.3.11.3	ZBTB12 (NG35) [4]
			2.3.3.12	Subfamily: PRDM1-like factors
				2.3.3.12.1	PRDM1 (BLIMP1) [4]
					2.3.3.12.1.1	PRDM1, isoform 1
					2.3.3.12.1.2	PRDM1, isoform 2
					2.3.3.12.1.3	PRDM1, isoform 3
				2.3.3.12.2	ZNF683 [4]
					2.3.3.12.2.1	ZNF683, isoform 1
					2.3.3.12.2.2	ZNF683, isoform 2
			2.3.3.13	Subfamily: ZNF148-like factors
				2.3.3.13.1	ZNF148 (ZBP89) [4]
					2.3.3.13.1.1	ZNF148, isoform 1
					2.3.3.13.1.2	ZNF148, isoform 2
				2.3.3.13.2	ZNF281 (GZP1, ZBP99) [4]
					2.3.3.13.2.1	ZNF281, isoform 1
					2.3.3.13.2.2	ZNF281, isoform 2
			2.3.3.14	Subfamily: ZBTB20-like factors
				2.3.3.14.1	ZBTB20 (DPZF, ZNF288) [5]
					2.3.3.14.1.1	ZBTB20, isoform 1
					2.3.3.14.1.2	ZBTB20, isoform 2
				2.3.3.14.2	ZBTB45 (ZNF499) [4]
			2.3.3.15	Subfamily: ZNF524-like factors
				2.3.3.15.1	ZNF524 [4]
				2.3.3.15.2	ZNF581 [4]
			2.3.3.16	Subfamily: ZNF238-like factors
				2.3.3.16.1	ZNF238 (RP58, TAZ1, ZBTB18) [4]
					2.3.3.16.1.1	ZNF238, isoform 1
					2.3.3.16.1.2	ZNF238, isoform 2
				2.3.3.16.2	ZBTB42 [4]
			2.3.3.17	Subfamily: OVOL-factors
				2.3.3.17.1	OVOL1 [4]
				2.3.3.17.2	OVOL2 (ZNF339) [4]
					2.3.3.17.2.1	OVOL2, isoform 1
					2.3.3.17.2.2	OVOL2, isoform 2
			2.3.3.18	Subfamily: ZNF56-like factors
				2.3.3.18.1	ZNF56 (ZNF742) [3]
				2.3.3.18.2	ZNF876P [4]
				2.3.3.18.3	ZNF138 [6]
					2.3.3.18.3.1	ZNF138, isoform 1
					2.3.3.18.3.2	ZNF138, isoform 2
					2.3.3.18.3.3	ZNF138, isoform 3
			2.3.3.19	Subfamily: ZNF500-like factors
				2.3.3.19.1	ZNF500 (ZKSCAN18) [5]
					2.3.3.19.1.1	ZNF500, isoform 1
					2.3.3.19.1.2	ZNF500, isoform 2
				2.3.3.19.2	ZNF853 [5]
				2.3.3.19.3	ZKSCAN2 (ZNF694) [6]
					2.3.3.19.3.1	ZKSCAN2, isoform 1
					2.3.3.19.3.2	ZKSCAN2, isoform 2
				2.3.3.19.4	ZSCAN29 (ZNF690) [6]
					2.3.3.19.4.1	ZSCAN29, isoform 1
					2.3.3.19.4.2	ZSCAN29, isoform 2
					2.3.3.19.4.3	ZSCAN29, isoform 3
					2.3.3.19.4.4	ZSCAN29, isoform 4
				2.3.3.19.5	ZNF434 (ZSCAN32) [6]
					2.3.3.19.5.1	ZNF434, isoform 1
					2.3.3.19.5.2	ZNF434, isoform 2
					2.3.3.19.5.3	ZNF434, isoform 3
			2.3.3.20	Subfamily: FEZF factors
				2.3.3.20.1	FEZF1 (ZNF312B) [6]
					2.3.3.20.1.1	FEZF1, isoform 1
					2.3.3.20.1.2	FEZF1, isoform 2
					2.3.3.20.1.3	FEZF1, isoform 3
				2.3.3.20.2	FEZF2 (FEZL, ZNF312) [6]
					2.3.3.20.2.1	FEZF2, isoform 1
					2.3.3.20.2.2	FEZF2, isoform 2
			2.3.3.21	Subfamily: GFI1 factors
				2.3.3.21.1	GFI1 (ZNF163) [6]
				2.3.3.21.2	GFI1B [6]
					2.3.3.21.2.1	GFI1B, isoform 1
					2.3.3.21.2.2	GFI1B, isoform 2
			2.3.3.22	Subfamily: BCL6 factors
				2.3.3.22.1	BCL6B (BAZF, ZNF62) [5]
				2.3.3.22.2	BCL6 (LAZ3, ZBTB27, ZNF51) [6]
					2.3.3.22.2.1	BCL6, isoform 1
					2.3.3.22.2.2	BCL6, isoform 2
			2.3.3.23	Subfamily: ZNF212-like factors
				2.3.3.23.1	ZNF212 (ZNFC150) [4]
				2.3.3.23.2	ZNF777 [6]
					2.3.3.23.2.1	ZNF777, isoform 1
					2.3.3.23.2.2	ZNF777, isoform 2
					2.3.3.23.2.3	ZNF777, isoform 3
			2.3.3.24	Subfamily: MTF1-like factors
				2.3.3.24.1	MTF1 [6]
				2.3.3.24.2	ZNF410 (APA1) [5]
					2.3.3.24.2.1	ZNF410, isoform 1
					2.3.3.24.2.2	ZNF410, isoform 2
					2.3.3.24.2.3	ZNF410, isoform 3
					2.3.3.24.2.4	ZNF410, isoform 4
					2.3.3.24.2.5	ZNF410, isoform 5
			2.3.3.25	Subfamily: PLAG factors
				2.3.3.25.1	PLAGL2 [6]
				2.3.3.25.2	PLAG1 [7]
					2.3.3.25.2.1	PLAG1, isoform 1
					2.3.3.25.2.2	PLAG1, isoform 2
				2.3.3.25.3	PLAGL1 (LOT1, ZAC) [7]
					2.3.3.25.3.1	PLAGL1, isoform 1
					2.3.3.25.3.2	PLAGL1, isoform 2 (ZACδ2)
			2.3.3.26	Subfamily: ZKSCAN3-like factors
				2.3.3.26.1	ZKSCAN3 (ZFP47, ZNF306, ZNF309, ZSCAN13) [7]
					2.3.3.26.1.1	ZKSCAN3, isoform 1
					2.3.3.26.1.2	ZKSCAN3, isoform 2
				2.3.3.26.2	ZKSCAN4 (ZNF307, ZNF427) [7]
			2.3.3.27	Subfamily: ZNF525-like factors
				2.3.3.27.1	ZNF525 [7]
				2.3.3.27.2	ZNF701 [7]
					2.3.3.27.2.1	ZNF701, isoform 1
					2.3.3.27.2.2	ZNF701, isoform 2
				2.3.3.27.3	ZNF765 [11]
					2.3.3.27.3.1	ZNF765, isoform 1
					2.3.3.27.3.2	ZNF765, isoform 2
					2.3.3.27.3.3	ZNF765, isoform 3
				2.3.3.27.4	ZNF468 [11]
					2.3.3.27.4.1	ZNF468, isoform 1
					2.3.3.27.4.2	ZNF468, isoform 2
			2.3.3.28	Subfamily: ZNF76-like factors
				2.3.3.28.1	ZNF76 (ZNF523) [7]
					2.3.3.28.1.1	ZNF76, isoform 1
					2.3.3.28.1.2	ZNF76, isoform 2
				2.3.3.28.2	ZNF143 (SBF, STAF) [7]
					2.3.3.28.2.1	ZNF143, isoform 1
					2.3.3.28.2.2	ZNF143, isoform 2
					2.3.3.28.2.3	ZNF143, isoform 3
			2.3.3.29	Subfamily: ZNF652-like factors
				2.3.3.29.1	ZNF652 (ZFP652) [9]
				2.3.3.29.2	ZBTB47 (ZNF651) [9]
					2.3.3.29.2.1	ZBTB47, isoform 1
					2.3.3.29.2.2	ZBTB47, isoform 2
			2.3.3.30	Subfamily: ZNF350-like factors
				2.3.3.30.1	ZNF350 (ZBRK1) [8]
				2.3.3.30.2	ZNF577 [8]
					2.3.3.30.2.1	ZNF577, isoform 1
					2.3.3.30.2.2	ZNF577, isoform 2
				2.3.3.30.3	ZNF649 [10]
				2.3.3.30.4	ZNF613 [12]
					2.3.3.30.4.1	ZNF613, isoform 1
					2.3.3.30.4.2	ZNF613, isoform 2
				2.3.3.30.5	ZNF614 [12]
					2.3.3.30.5.1	ZNF614, isoform 1
					2.3.3.30.5.2	ZNF614, isoform 2
			2.3.3.31	Subfamily: ZNF642-like factors
				2.3.3.31.1	ZNF642 (ZFP69) [9]
				2.3.3.31.2	ZNF643 (ZFP69B) [9]
					2.3.3.31.2.1	ZNF643, isoform 1
					2.3.3.31.2.2	ZNF643, isoform 2
				2.3.3.31.3	ZNF570 [11]
					2.3.3.31.3.1	ZNF570, isoform 1
					2.3.3.31.3.2	ZNF570, isoform 2
				2.3.3.31.4	ZNF583 [12]
			2.3.3.32	Subfamily: ZNF679-like factors
				2.3.3.32.1	ZNF679 [9]
				2.3.3.32.2	ZNF735 [9]
			2.3.3.33	Subfamily: ZNF763-like factors
				2.3.3.33.1	ZNF763 [8]
					2.3.3.33.1.1	ZNF763, isoform 1
					2.3.3.33.1.2	ZNF763, isoform 2
					2.3.3.33.1.3	ZNF763, isoform 3
				2.3.3.33.2	ZNF844 [9]
				2.3.3.33.3	ZNF625 [9]
					2.3.3.33.3.1	ZNF625, isoform 1
					2.3.3.33.3.2	ZNF625, isoform 2
				2.3.3.33.4	ZNF669 [9]
					2.3.3.33.4.1	ZNF669, isoform 1
					2.3.3.33.4.2	ZNF669, isoform 2
				2.3.3.33.5	ZNF670 [9]
				2.3.3.33.6	ZNF124 (HZF-16) [8]
					2.3.3.33.6.1	ZNF124, isoform 1
					2.3.3.33.6.2	ZNF124, isoform 2
					2.3.3.33.6.3	ZNF124, isoform 3 (HZF-16.2)
					2.3.3.33.6.4	ZNF124, isoform 4 (HZF-16.1)
					2.3.3.33.6.5	ZNF124, isoform 5 (HZF-16.1)
				2.3.3.33.7	ZNF627 [11]
				2.3.3.33.8	ZNF439 [11]
				2.3.3.33.9	ZNF440 [12]
				2.3.3.33.10	ZNF77 [12]
				2.3.3.33.11	ZNF490 [13]
				2.3.3.33.12	ZNF563 [12]
					2.3.3.33.12.1	ZNF563, isoform 1
					2.3.3.33.12.2	ZNF563, isoform 2
				2.3.3.33.13	ZNF57 (ZNF424) [13]
				2.3.3.33.14	ZNF69 [14]
					2.3.3.33.14.1	ZNF69, isoform 1
					2.3.3.33.14.2	ZNF69, isoform 2
				2.3.3.33.15	ZNF136 [14]
				2.3.3.33.16	ZNF564 [15]
				2.3.3.33.17	ZNF20 (KOX13) [15]
				2.3.3.33.18	ZNF878 [15]
				2.3.3.33.19	ZNF555 [15]
					2.3.3.33.19.1	ZNF555, isoform 1
					2.3.3.33.19.2	ZNF555, isoform 2
					2.3.3.33.19.3	ZNF555, isoform 3
			2.3.3.34	Subfamily: ZNF3-like factors
				2.3.3.34.1	ZNF3 (KOX25) [8]
					2.3.3.34.1.1	ZNF3, isoform 1
					2.3.3.34.1.2	ZNF3, isoform 2
				2.3.3.34.2	ZNF397 (ZSCAN15) [9]
					2.3.3.34.2.1	ZNF397, isoform 1 (ZNF397-fu)
					2.3.3.34.2.2	ZNF397, isoform 2
					2.3.3.34.2.3	ZNF397, isoform 3 (ZNF397-nf)
			2.3.3.35	Subfamily: ZNF620-like factors
				2.3.3.35.1	ZNF620 [8]
					2.3.3.35.1.1	ZNF620, isoform 1
					2.3.3.35.1.2	ZNF620, isoform 2
				2.3.3.35.2	ZNF621 [7]
					2.3.3.35.2.1	ZNF621, isoform 1
					2.3.3.35.2.2	ZNF621, isoform 2
				2.3.3.35.3	ZNF566 [8]
					2.3.3.35.3.1	ZNF566, isoform 1
					2.3.3.35.3.2	ZNF566, isoform 2
				2.3.3.35.4	ZNF619 [10]
					2.3.3.35.4.1	ZNF619, isoform 1
					2.3.3.35.4.2	ZNF619, isoform 2
					2.3.3.35.4.3	ZNF619, isoform 3
					2.3.3.35.4.4	ZNF619, isoform 4
				2.3.3.35.5	ZNF383 [11]
				2.3.3.35.6	ZNF829 [10]
					2.3.3.35.6.1	ZNF829, isoform 1
					2.3.3.35.6.2	ZNF829, isoform 2
					2.3.3.35.6.3	ZNF829, isoform 3
				2.3.3.35.7	ZNF582 [10]
			2.3.3.36	Subfamily: ZNF324 factors
				2.3.3.36.1	ZNF324A [9]
				2.3.3.36.2	ZNF324B [9]
					2.3.3.36.2.1	ZNF324B, isoform 1
					2.3.3.36.2.2	ZNF324B, isoform 2
			2.3.3.37	Subfamily: ZNF362-like factors
				2.3.3.37.1	ZNF362 [6]
				2.3.3.37.2	ZNF384 (CAGH1, CIZ, NMP4, TNRC1) [8]
					2.3.3.37.2.1	ZNF384, isoform 1
					2.3.3.37.2.2	ZNF384, isoform 2
					2.3.3.37.2.3	ZNF384, isoform 3
			2.3.3.38	Subfamily: ZNF282-like factors
				2.3.3.38.1	ZNF282 (HUB1) [5]
					2.3.3.38.1.1	ZNF282, isoform 1
					2.3.3.38.1.2	ZNF282, isoform 2
				2.3.3.38.2	ZNF398 (ZER6) [9]
					2.3.3.38.2.1	ZNF398, isoform 1 (p71)
					2.3.3.38.2.2	ZNF398, isoform 2 (p52)
			2.3.3.39	Subfamily: ZNF764-like factors
				2.3.3.39.1	ZNF764 [7]
					2.3.3.39.1.1	ZNF764, isoform 1
					2.3.3.39.1.2	ZNF764, isoform 2
				2.3.3.39.2	ZNF785 [7]
					2.3.3.39.2.1	ZNF785, isoform 1
					2.3.3.39.2.2	ZNF785, isoform 2
				2.3.3.39.3	ZNF771 [8]
			2.3.3.40	Subfamily: ZNF177-like factors
				2.3.3.40.1	ZNF177 [7]
					2.3.3.40.1.1	ZNF177, isoform 1
					2.3.3.40.1.2	ZNF177, isoform 2
					2.3.3.40.1.3	ZNF177, isoform 3
				2.3.3.40.2	ZNF891 [8]
				2.3.3.40.3	ZNF333 [10]
					2.3.3.40.3.1	ZNF333, isoform 1
					2.3.3.40.3.2	ZNF333, isoform 2
					2.3.3.40.3.3	ZNF333, isoform 3
			2.3.3.41	Subfamily: ZNF32-like factors
				2.3.3.41.1	ZNF32 (KOX30, Zfp637) [7]
				2.3.3.41.2	ZIK1 (ZNF762) [9]
					2.3.3.41.2.1	ZIK1, isoform 1
					2.3.3.41.2.2	ZIK1, isoform 2
					2.3.3.41.2.3	ZIK1, isoform 3
			2.3.3.42	Subfamily: ZNF773-like factors
				2.3.3.42.1	ZNF773 (ZNF419B) [9]
					2.3.3.42.1.1	ZNF773, isoform 1
					2.3.3.42.1.2	ZNF773, isoform 2
				2.3.3.42.2	ZNF419 (ZNF419A) [11]
					2.3.3.42.2.1	ZNF419, isoform 1
					2.3.3.42.2.2	ZNF419, isoform 2
					2.3.3.42.2.3	ZNF419, isoform 3
					2.3.3.42.2.4	ZNF419, isoform 4
					2.3.3.42.2.5	ZNF419, isoform 5
					2.3.3.42.2.6	ZNF419, isoform 6
			2.3.3.43	Subfamily: ZNF558-like factors
				2.3.3.43.1	ZNF558 [9]
					2.3.3.43.1.1	ZNF558, isoform 1
					2.3.3.43.1.2	ZNF558, isoform 2
				2.3.3.43.2	ZNF557 [10]
					2.3.3.43.2.1	ZNF557, isoform 1
					2.3.3.43.2.2	ZNF557, isoform 2
			2.3.3.44	Subfamily: ZNF302-like factors
				2.3.3.44.1	ZNF302 (ZNF135L, ZNF140L, ZNF327) [7]
					2.3.3.44.1.1	ZNF302, isoform 1
					2.3.3.44.1.2	ZNF302, isoform 2
				2.3.3.44.2	ZNF2 (ZNF661) [9]
					2.3.3.44.2.1	ZNF2, isoform 1
					2.3.3.44.2.2	ZNF2, isoform 2
					2.3.3.44.2.3	ZNF2, isoform 3
					2.3.3.44.2.4	ZNF2, isoform 4
				2.3.3.44.3	ZNF181 [11]
					2.3.3.44.3.1	ZNF181, isoform 1
					2.3.3.44.3.2	ZNF181, isoform 2
					2.3.3.44.3.3	ZNF181, isoform 3
				2.3.3.44.4	ZNF140 [10]
					2.3.3.44.4.1	ZNF140, isoform 1
					2.3.3.44.4.2	ZNF140, isoform 2
			2.3.3.45	Subfamily: ZNF562-like factors
				2.3.3.45.1	ZNF562 [8]
					2.3.3.45.1.1	ZNF562, isoform 1
					2.3.3.45.1.2	ZNF562, isoform 2
				2.3.3.45.3	ZNF561 [12]
					2.3.3.45.3.1	ZNF561, isoform 1
					2.3.3.45.3.2	ZNF561, isoform 2
				2.3.3.45.4	ZNF559 [13]
					2.3.3.45.4.1	ZNF559, isoform 1
					2.3.3.45.4.2	ZNF559, isoform 2
				2.3.3.45.5	ZNF846 [14]
					2.3.3.45.5.1	ZNF846, isoform 1
					2.3.3.45.5.2	ZNF846, isoform 2
			2.3.3.46	Subfamily: ZXD-factors
				2.3.3.46.1	ZXDA [10]
				2.3.3.46.2	ZXDB [10]
				2.3.3.46.3	ZXDC (ZXDL) [10]
					2.3.3.46.3.1	ZXDC, isoform 1
					2.3.3.46.3.2	ZXDC, isoform 2
					2.3.3.46.3.3	ZXDC, isoform 3 (ZXDC2)
			2.3.3.47	Subfamily: ZNF222-like factors
				2.3.3.47.1	ZNF222 [10]
					2.3.3.47.1.1	ZNF222, isoform 1
					2.3.3.47.1.2	ZNF222, isoform 2
				2.3.3.47.2	ZNF223 [10]
				2.3.3.47.3	ZNF230 (FDZF2) [10]
				2.3.3.47.4	ZNF155 [12]
					2.3.3.47.4.1	ZNF155, isoform 1
					2.3.3.47.4.2	ZNF155, isoform 2
				2.3.3.47.5	ZNF221 [15]
				2.3.3.47.6	ZNF224 (BMZF2, KOX22, ZNF233, ZNF255, ZNF27) [18]
				2.3.3.47.7	ZNF225 [18]
				2.3.3.47.8	ZNF284 (ZNF284L) [15]
				2.3.3.47.9	ZNF235 (ZFP93, ZNF270) [16]
					2.3.3.47.9.1	ZNF235, isoform 1
					2.3.3.47.9.2	ZNF235, isoform 2
				2.3.3.47.10	ZNF45 (KOX5, ZNF13) [18]
				2.3.3.47.11	ZNF229 [18]
					2.3.3.47.11.1	ZNF229, isoform 1
					2.3.3.47.11.2	ZNF229, isoform 2
				2.3.3.47.12	ZNF227 [19]
					2.3.3.47.12.1	ZNF227, isoform 1
					2.3.3.47.12.2	ZNF227, isoform 2
				2.3.3.47.13	ZNF226 [19]
					2.3.3.47.13.1	ZNF226, isoform 1
					2.3.3.47.13.2	ZNF226, isoform 2
				2.3.3.47.14	ZNF234 (ZNF269) [19]
			2.3.3.48	Subfamily: ZNF736-like factors
				2.3.3.48.1	ZNF736 [10]
				2.3.3.48.2	ZNF727 [11]
			2.3.3.49	Subfamily: ZNF286 factors
				2.3.3.49.1	ZNF286A [10]
					2.3.3.49.1.1	ZNF286A, isoform 1
					2.3.3.49.1.2	ZNF286A, isoform 2
				2.3.3.49.2	ZNF286B (ZNF286C, ZNF286L) [10]
			2.3.3.50	Subfamily: CTCF-like factors
				2.3.3.50.1	CTCF [11]
					2.3.3.50.1.1	CTCF, isoform 1
					2.3.3.50.1.2	CTCF, isoform 2
				2.3.3.50.2	CTCFL (CTCF-T, BORIS) [11]
					2.3.3.50.2.1	CTCFL, isoform 1
					2.3.3.50.2.2	CTCFL, isoform 2
					2.3.3.50.2.3	CTCFL, isoform 3
					2.3.3.50.2.4	CTCFL, isoform 4
					2.3.3.50.2.5	CTCFL, isoform 5
					2.3.3.50.2.6	CTCFL, isoform 6
					2.3.3.50.2.7	CTCFL, isoform 7
					2.3.3.50.2.8	CTCFL, isoform 8
					2.3.3.50.2.9	CTCFL, isoform 9
					2.3.3.50.2.10	CTCFL, isoform 10
					2.3.3.50.2.11	CTCFL, isoform 11
			2.3.3.51	Subfamily: ZNF366-like factors
				2.3.3.51.1	ZNF366 [11]
				2.3.3.51.2	ZNF710 [11]
			2.3.3.52	Subfamily: ZNF322-like factors
				2.3.3.52.1	ZNF322A (ZNF322, ZNF388, ZNF489, ZFP322A) [11]
			2.3.3.53	Subfamily: ZNF548-like factors
				2.3.3.53.1	ZNF548 [11]
					2.3.3.53.1.1	ZNF548, isoform 1
					2.3.3.53.1.2	ZNF548, isoform 2
				2.3.3.53.2	ZNF776 [11]
			2.3.3.54	Subfamily: ZNF460-like factors
				2.3.3.54.1	ZNF460 (ZNF272) [11]
					2.3.3.54.1.1	ZNF460, isoform 1
					2.3.3.54.1.2	ZNF460, isoform 2
				2.3.3.54.2	ZNF264 [13]
				2.3.3.54.3	ZNF805 [13]
					2.3.3.54.3.1	ZNF805, isoform 1
					2.3.3.54.3.2	ZNF805, isoform 2
				2.3.3.54.4	ZNF543 [13]
				2.3.3.54.5	ZNF599 [14]
					2.3.3.54.5.1	ZNF599, isoform 1
					2.3.3.54.5.2	ZNF599, isoform 2
			2.3.3.55	Subfamily: ZNF146-like factors
				2.3.3.55.1	ZNF146 [10]
				2.3.3.55.2	ZNF260 (ZFP260) [13]
			2.3.3.56	Subfamily: ZNF214-like factors
				2.3.3.56.1	ZNF214 (BAZ1) [11]
				2.3.3.56.2	ZNF285 (ZNF285A) [11]
					2.3.3.56.2.1	ZNF285, isoform 1
					2.3.3.56.2.2	ZNF285, isoform 2
				2.3.3.56.3	ZNF233 [12]
			2.3.3.57	Subfamily: ZNF479-like factors
				2.3.3.57.1	ZNF479 [12]
				2.3.3.57.2	ZNF716 [12]
			2.3.3.58	Subfamily: ZNF180-like factors
				2.3.3.58.1	ZNF180 [12]
					2.3.3.58.1.1	ZNF180, isoform 1
					2.3.3.58.1.2	ZNF180, isoform 2
					2.3.3.58.1.3	ZNF180, isoform 3
					2.3.3.58.1.4	ZNF180, isoform 4
				2.3.3.58.2	ZNF544 [13]
				2.3.3.58.3	ZNF436 (Zfp46) [12]
				2.3.3.58.4	ZNF572 [12]
				2.3.3.58.5	ZNF774 [12]
				2.3.3.58.6	ZSCAN2 (ZFP29, ZNF854) [14]
					2.3.3.58.6.1	ZSCAN2, isoform 1
					2.3.3.58.6.2	ZSCAN2, isoform 3
					2.3.3.58.6.3	ZSCAN2, isoform 4
			2.3.3.59	Subfamily: ZNF100-like factors
				2.3.3.59.1	ZNF100 [12]
				2.3.3.59.2	ZNF430 [12]
				2.3.3.59.3	ZNF431 [13]
				2.3.3.59.4	ZNF730 [12]
				2.3.3.59.5	ZNF714 [14]
					2.3.3.59.5.1	ZNF714, isoform 1
					2.3.3.59.5.2	ZNF714, isoform 2
					2.3.3.59.5.3	ZNF714, isoform 3
				2.3.3.59.6	ZNF675 (TIZ) [15]
			2.3.3.60	Subfamily: ZNF98-like factors
				2.3.3.60.1	ZNF98 (ZNF739) [13]
				2.3.3.60.2	ZNF492 (ZNF115) [13]
			2.3.3.61	Subfamily: ZNF343-like factors
				2.3.3.61.1	ZNF343 [12]
					2.3.3.61.1.1	ZNF343, isoform 1
					2.3.3.61.1.2	ZNF343, isoform 2
					2.3.3.61.1.3	ZNF343, isoform 3
				2.3.3.61.2	HKR1 (ZNF875) [13]
					2.3.3.61.2.1	HKR1, isoform 1
					2.3.3.61.2.2	HKR1, isoform 2
				2.3.3.61.3	ZNF169 [13]
				2.3.3.61.4	ZNF133 (ZNF150) [15]
					2.3.3.61.4.1	ZNF133, isoform 1
					2.3.3.61.4.2	ZNF133, isoform 2
					2.3.3.61.4.3	ZNF133, isoform 3
					2.3.3.61.4.4	ZNF133, isoform 4
					2.3.3.61.4.5	ZNF133, isoform 5
			2.3.3.62	Subfamily: ZFP2-like factors
				2.3.3.62.1	ZFP2 (ZNF751) [13]
				2.3.3.62.2	ZNF71 (EZFIT) [13]
				2.3.3.62.3	ZNF568 [15]
					2.3.3.62.3.1	ZNF568, isoform 1
					2.3.3.62.3.2	ZNF568, isoform 2
					2.3.3.62.3.3	ZNF568, isoform 3
			2.3.3.63	Subfamily: ZFP30-like factors
				2.3.3.63.1	ZFP30 (ZNF745) [13]
				2.3.3.63.2	ZFP82 (ZNF545) [13]
				2.3.3.63.3	ZFP14 (ZNF531) [13]
			2.3.3.64	Subfamily: ZNF354A-like factors
				2.3.3.64.1	ZNF354A (EZNF, HKL1, TCF17) [13]
				2.3.3.64.2	ZNF354B [13]
			2.3.3.65	Subfamily: ZFX/ZFY factors
				2.3.3.65.1	ZFX [13]
					2.3.3.65.1.1	ZFX, isoform 1
					2.3.3.65.1.2	ZFX, isoform 2
					2.3.3.65.1.3	ZFX, isoform 3
				2.3.3.65.2	ZFY [13]
					2.3.3.65.2.1	ZFY, isoform 1
					2.3.3.65.2.2	ZFY, isoform 2
					2.3.3.65.2.3	ZFY, isoform 3
			2.3.3.66	Subfamily: ZNF689-like factors
				2.3.3.66.1	ZNF689 [12]
				2.3.3.66.2	ZNF672 [14]
					2.3.3.66.2.1	ZNF672, isoform 1
					2.3.3.66.2.2	ZNF672, isoform 2
			2.3.3.67	Subfamily: ZFN283-like factors
				2.3.3.67.1	ZNF283 (HZF19) [15]
				2.3.3.67.2	ZNF345 (HZF10) [15]
				2.3.3.67.3	ZNF404 [15]
				2.3.3.67.4	ZNF540 [17]
					2.3.3.67.4.1	ZNF540, isoform 1
					2.3.3.67.4.2	ZNF540, isoform 2
					2.3.3.67.4.3	ZNF540, isoform 4
				2.3.3.67.5	ZNF571 [17]
				2.3.3.67.6	ZNF30 (KOX28) [18]
					2.3.3.67.6.1	ZNF30, isoform 1
					2.3.3.67.6.2	ZNF30, isoform 2
					2.3.3.67.6.3	ZNF30, isoform 3
				2.3.3.67.7	ZNF420 [19]
					2.3.3.67.7.1	ZNF420, isoform 1
					2.3.3.67.7.2	ZNF420, isoform 2
				2.3.3.67.8	ZNF573 [19]
					2.3.3.67.8.1	ZNF573, isoform 1
					2.3.3.67.8.2	ZNF573, isoform 2
					2.3.3.67.8.3	ZNF573, isoform 3
					2.3.3.67.8.4	ZNF573, isoform 4
				2.3.3.67.9	ZNF607 [20]
					2.3.3.67.9.1	ZNF607, isoform 1
					2.3.3.67.9.2	ZNF607, isoform 2
					2.3.3.67.9.3	ZNF607, isoform 3
				2.3.3.67.10	ZNF546 (ZNF49) [22]
				2.3.3.67.11	ZNF780A [17]
					2.3.3.67.11.1	ZNF780A, isoform 1
					2.3.3.67.11.2	ZNF780A, isoform 2
					2.3.3.67.11.3	ZNF780A, isoform 3
				2.3.3.67.12	ZNF780B (ZNF779) [23]
			2.3.3.68	Subfamily: ZFN81-like factors
				2.3.3.68.1	ZNF81 (KOX32) [12]
				2.3.3.68.2	ZNF175 [15]
				2.3.3.68.3	ZNF41 [18]
					2.3.3.68.3.1	ZNF41, isoform 1
					2.3.3.68.3.2	ZNF41, isoform 2
					2.3.3.68.3.3	ZNF41, isoform 3
					2.3.3.68.3.4	ZNF41, isoform 4
					2.3.3.68.3.5	ZNF41, isoform 5
					2.3.3.68.3.6	ZNF41, isoform 6
					2.3.3.68.3.7	ZNF41, isoform 7
					2.3.3.68.3.8	ZNF41, isoform 8
				2.3.3.68.4	ZNF484 [19]
					2.3.3.68.4.1	ZNF484, isoform 1
					2.3.3.68.4.2	ZNF484, isoform 2
					2.3.3.68.4.3	ZNF484, isoform 3
				2.3.3.68.5	ZNF585B [21]
				2.3.3.68.6	ZNF585A [22]
					2.3.3.68.6.1	ZNF585A, isoform 1
					2.3.3.68.6.2	ZNF585A, isoform 2
			2.3.3.69	Subfamily: ZFN25-like factors
				2.3.3.69.1	ZNF25 (KOX19) [12]
					2.3.3.69.1.1	ZNF25, isoform 1
					2.3.3.69.1.2	ZNF25, isoform 2
				2.3.3.69.2	ZNF157 [12]
				2.3.3.69.3	ZFP37 [12]
					2.3.3.69.3.1	ZFP37, isoform 1
					2.3.3.69.3.2	ZFP37, isoform 2
					2.3.3.69.3.3	ZFP37, isoform 3
				2.3.3.69.4	ZNF567 [15]
					2.3.3.69.4.1	ZNF567, isoform 1
					2.3.3.69.4.2	ZNF567, isoform 2
					2.3.3.69.4.3	ZNF567, isoform 3
				2.3.3.69.5	ZNF782 [15]
				2.3.3.69.6	ZNF33A (KOX31, ZNF11, ZNF11A, ZNF33) [16]
					2.3.3.69.6.1	ZNF33A, isoform 1
					2.3.3.69.6.2	ZNF33A, isoform 2
					2.3.3.69.6.3	ZNF33A, isoform 3
				2.3.3.69.7	ZNF33B (KOX2, ZNF11B) [16]
			2.3.3.70	Subfamily: ZFN26-like factors
				2.3.3.70.1	ZNF26 (KOX20) [13]
				2.3.3.70.2	ZNF268 [24]
					2.3.3.70.2.1	ZNF268, isoform 1 (ZNF268a)
					2.3.3.70.2.2	ZNF268, isoform 2 (ZNF268s)
					2.3.3.70.2.3	ZNF268, isoform 3 (ZNF268c)
					2.3.3.70.2.4	ZNF268, isoform 4 (ZNF268d)
					2.3.3.70.2.5	ZNF268, isoform 5 (ZNF268e)
					2.3.3.70.2.6	ZNF268, isoform 6 (ZNF268f)
					2.3.3.70.2.7	ZNF268, isoform 7 (ZNF268g)
			2.3.3.71	Subfamily: ZFN300-like factors
				2.3.3.71.1	ZNF300 [12]
					2.3.3.71.1.1	ZNF300, isoform 1
					2.3.3.71.1.2	ZNF300, isoform 2 (ZNF300B)
					2.3.3.71.1.3	ZNF300, isoform 3
					2.3.3.71.1.4	ZNF300, isoform 4
				2.3.3.71.2	ZNF605 [17]
					2.3.3.71.2.1	ZNF605, isoform 1
					2.3.3.71.2.2	ZNF605, isoform 2
			2.3.3.72	Subfamily: ZFN813-like factors
				2.3.3.72.1	ZNF813 [14]
				2.3.3.72.2	ZNF860 [14]
				2.3.3.72.3	ZNF611 [17]
					2.3.3.72.3.1	ZNF611, isoform 1
					2.3.3.72.3.2	ZNF611, isoform 2
				2.3.3.72.4	ZNF600 [20]
				2.3.3.72.5	ZNF808 [24]
					2.3.3.72.5.1	ZNF808, isoform 1
					2.3.3.72.5.2	ZNF808, isoform 2
				2.3.3.72.6	ZNF761 [19]
				2.3.3.72.7	ZNF845 [27]
			2.3.3.73	Subfamily: ZNF816A-like factors
				2.3.3.73.1	ZNF816A [15]
				2.3.3.73.2	ZNF28 (KOX24) [18]
					2.3.3.73.2.1	ZNF28, isoform 1
					2.3.3.73.2.2	ZNF28, isoform 2
			2.3.3.74	Subfamily: ZNF442-like factors
				2.3.3.74.1	ZNF442 [16]
					2.3.3.74.1.1	ZNF442, isoform 1
					2.3.3.74.1.2	ZNF442, isoform 2
				2.3.3.74.2	ZNF823 (ZFP36) [16]
					2.3.3.74.2.1	ZNF823, isoform 1
					2.3.3.74.2.2	ZNF823, isoform 2
				2.3.3.74.3	ZNF44 (GIOT2, KOX7, ZNF55, ZNF58) [17]
					2.3.3.74.3.1	ZNF44, isoform 1
					2.3.3.74.3.2	ZNF44, isoform 2
					2.3.3.74.3.3	ZNF44, isoform 3
				2.3.3.74.4	ZNF799 (ZNF842) [18]
					2.3.3.74.4.1	ZNF799, isoform 1
					2.3.3.74.4.2	ZNF799, isoform 2
				2.3.3.74.5	ZNF443 [19]
			2.3.3.75	Subfamily: ZNF432-like factors
				2.3.3.75.1	ZNF432 [16]
				2.3.3.75.2	ZNF615 [19]
					2.3.3.75.2.1	ZNF615, isoform 1
					2.3.3.75.2.2	ZNF615, isoform 2
					2.3.3.75.2.3	ZNF615, isoform 3
			2.3.3.76	Subfamily: ZNF665-like factors
				2.3.3.76.1	ZNF665 (ZFP160L) [18]
					2.3.3.76.1.1	ZNF665, isoform 1
					2.3.3.76.1.2	ZNF665, isoform 2
				2.3.3.76.2	ZNF160 [20]
					2.3.3.76.2.1	ZNF160, isoform 1
					2.3.3.76.2.2	ZNF160, isoform 2
				2.3.3.76.3	ZNF347 (ZNF1111) [20]
					2.3.3.76.3.1	ZNF347, isoform 1
					2.3.3.76.3.2	ZNF347, isoform 2
			2.3.3.77	Subfamily: ZNF595-like factors
				2.3.3.77.1	ZNF595 [18]
				2.3.3.77.2	ZNF721 [30]
					2.3.3.77.2.1	ZNF721, isoform 1
					2.3.3.77.2.2	ZNF721, isoform 2
			2.3.3.78	Subfamily: ZNF14-like factors
				2.3.3.78.1	ZNF14 (GIOT4, KOX6) [19]
				2.3.3.78.2	ZNF709 [19]
			2.3.3.79	Subfamily: ZNF841-like factors
				2.3.3.79.1	ZNF841 [23]
					2.3.3.79.1.1	ZNF841, isoform 1
					2.3.3.79.1.2	ZNF841, isoform 2
					2.3.3.79.1.3	ZNF841, isoform 3
				2.3.3.79.2	ZNF836 [25]
				2.3.3.79.3	ZNF616 [21]
			2.3.3.80	Subfamily: ZNF99-like factors
				2.3.3.80.1	ZNF99 [30]
				2.3.3.80.2	ZNF729 [35]
			2.3.3.81	Subfamily: ZNF12-like factors
				2.3.3.81.1	ZNF12 (GIOT3, KOX3, ZNF325) [15]
					2.3.3.81.1.1	ZNF12, isoform 1
					2.3.3.81.1.2	ZNF12, isoform 2
					2.3.3.81.1.3	ZNF12, isoform 3
					2.3.3.81.1.4	ZNF12, isoform 4
					2.3.3.81.1.5	ZNF12, isoform 5
				2.3.3.81.2	RBAK (ZNF769) [16]
					2.3.3.81.2.1	RBAK, isoform 1
					2.3.3.81.2.2	RBAK, isoform 2
			2.3.3.0	Subfamily: unclassified
				2.3.3.0.1	ZFP161 (ZBTB14, ZNF478)
				2.3.3.0.3	ZNF496 (ZKSCAN17, Zfp496)
					2.3.3.0.3.1	ZNF496, isoform 1
					2.3.3.0.3.2	ZNF496, isoform 2
				2.3.3.0.6	ZNF274 (neurotrophin receptor-interacting factor homolog; ZKSCAN19)
					2.3.3.0.6.1	ZNF274, isoform 1
					2.3.3.0.6.2	ZNF274, isoform 2
					2.3.3.0.6.3	ZNF274, isoform 3
					2.3.3.0.6.4	ZNF274, isoform 4
				2.3.3.0.7	ZNF200 (ZNFMF)
					2.3.3.0.7.1	ZNF200, isoform 1
					2.3.3.0.7.2	ZNF200, isoform 2
					2.3.3.0.7.3	ZNF200, isoform 3
				2.3.3.0.9	OSR2
					2.3.3.0.9.1	OSR2, isoform 1
					2.3.3.0.9.2	OSR2, isoform 2
					2.3.3.0.9.3	OSR2, isoform 3
				2.3.3.0.10	ZNF781
					2.3.3.0.10.1	ZNF781, isoform 1
					2.3.3.0.10.2	ZNF781, isoform 2
				2.3.3.0.11	ZNF114
					2.3.3.0.11.1	ZNF114, isoform 1
					2.3.3.0.11.2	ZNF114, isoform 2
				2.3.3.0.12	ZNF589 (SZF1)
					2.3.3.0.12.1	ZNF589, isoform 1
					2.3.3.0.12.2	ZNF589, isoform 2 (SZF1-2)
					2.3.3.0.12.3	ZNF589, isoform 3 (SZF1-1)
				2.3.3.0.13	ZNF22 (KOX15, KROX26,Zfp422)
				2.3.3.0.14	ZNF713
				2.3.3.0.15	ZSCAN16 (ZNF392, ZNF435)
				2.3.3.0.16	ZNF793
					2.3.3.0.16.1	ZNF793, isoform 1
					2.3.3.0.16.2	ZNF793, isoform 2
					2.3.3.0.16.3	ZNF793, isoform 3
				2.3.3.0.17	ZFP41
				2.3.3.0.18	ZNF215 (BAZ2, ZKSCAN11)
					2.3.3.0.18.1	ZNF215, isoform 1
					2.3.3.0.18.2	ZNF215, isoform 2
				2.3.3.0.20	ZNF18 (KOX11, ZKSCAN6, ZNF535, Zfp18, Zfp535)
					2.3.3.0.20.1	ZNF18, isoform 1
					2.3.3.0.20.2	ZNF18, isoform 2
				2.3.3.0.21	WT1
					2.3.3.0.21.1	WT1, isoform 1
					2.3.3.0.21.2	WT1, isoform 2 (WT1 I −KTS)
					2.3.3.0.21.3	WT1, isoform 3 (WT1 I)
					2.3.3.0.21.4	WT1, isoform 4 (WT1 −KTS)
					2.3.3.0.21.5	WT1, isoform 6
					2.3.3.0.21.6	WT1, isoform 7
					2.3.3.0.21.7	WT1, isoform 8
					2.3.3.0.21.8	WT1-del2
					2.3.3.0.21.9	WT1 I-del2
					2.3.3.0.21.10	WT1, isoform 9
				2.3.3.0.22	ZNF137P (ZNF137)
				2.3.3.0.23	PRDM6 (PFM3)
					2.3.3.0.23.1	PRDM6, isoform 1
					2.3.3.0.23.2	PRDM6, isoform 2 (B)
					2.3.3.0.23.3	PRDM6, isoform 3 (A)
				2.3.3.0.24	ZNF444 (EZF2, ZSCAN17, Zfp444)
					2.3.3.0.24.1	ZNF444, isoform 1
					2.3.3.0.24.2	ZNF444, isoform 2
				2.3.3.0.25	ZNF641 (Zfp641)
					2.3.3.0.25.1	ZNF641, isoform 1
					2.3.3.0.25.2	ZNF641, isoform 2
					2.3.3.0.25.3	ZNF641, isoform 3
					2.3.3.0.25.4	ZNF641, isoform 4
				2.3.3.0.26	ZNF746 (PARIS, Zfp746)
					2.3.3.0.26.1	ZNF746, isoform 1
					2.3.3.0.26.2	ZNF746, isoform 2
					2.3.3.0.26.3	ZNF746, isoform 3
				2.3.3.0.27	ZIM2 (ZNF656)
				2.3.3.0.28	ZBTB44 (BTBD15, ZNF851)
					2.3.3.0.28.1	ZBTB44, isoform 1
					2.3.3.0.28.2	ZBTB44, isoform 2
					2.3.3.0.28.3	ZBTB44, isoform 3
					2.3.3.0.28.4	ZBTB44, isoform 4
				2.3.3.0.30	ZNF576
				2.3.3.0.31	ZNF655 (VIK) [6]
					2.3.3.0.31.1	ZNF655, isoform 1
					2.3.3.0.31.2	ZNF655, isoform 2
					2.3.3.0.31.3	ZNF655, isoform 3
					2.3.3.0.31.4	ZNF655, isoform 4
				2.3.3.0.32	ZNF165 (ZPF165, ZSCAN7) [6]
				2.3.3.0.34	ZNF131 (Zfp131) [6]
					2.3.3.0.34.1	ZNF131, isoform 1
					2.3.3.0.34.2	ZNF131, isoform 2
				2.3.3.0.35	PRDM14 [6]
				2.3.3.0.37	ZNF575 (Zfp575) [6]
				2.3.3.0.38	ZBTB49 [7]
					2.3.3.0.38.1	ZBTB49, isoform 1
					2.3.3.0.38.2	ZBTB49, isoform 2
					2.3.3.0.38.3	ZBTB49, isoform 3
					2.3.3.0.38.4	ZBTB49, isoform 4
					2.3.3.0.38.5	ZBTB49, isoform 5
				2.3.3.0.39	ZNF691 (Zfp691) [7]
					2.3.3.0.39.1	ZNF691, isoform 1
					2.3.3.0.39.2	ZNF691, isoform 2
					2.3.3.0.39.3	ZNF691, isoform 3
				2.3.3.0.40	ZNF394 (ZKSCAN14, Zfp94, Zfp99) [7]
					2.3.3.0.40.1	ZNF394, isoform 1
					2.3.3.0.40.2	ZNF394, isoform 2
				2.3.3.0.41	ZNF449 (ZSCAN19, Zfp449) [7]
					2.3.3.0.41.1	ZNF449, isoform 1
					2.3.3.0.41.2	ZNF449, isoform 2
					2.3.3.0.41.3	ZNF449, isoform 3
				2.3.3.0.42	ZNF498 (ZSCAN25, Zfp498) [7]
					2.3.3.0.42.1	ZNF498, isoform 1
					2.3.3.0.42.2	ZNF498, isoform 2
					2.3.3.0.42.3	ZNF498, isoform 3
					2.3.3.0.42.4	ZNF498, isoform 4
				2.3.3.0.43	ZSCAN30 (ZNF397OS) [7]
					2.3.3.0.43.1	ZSCAN30, isoform 1
					2.3.3.0.43.2	ZSCAN30, isoform 2
				2.3.3.0.45	ZNF80 [7]
				2.3.3.0.46	ZNF514 [7]
				2.3.3.0.47	ZSCAN21 (ZFP38, ZNF38) [7]
				2.3.3.0.51	ZNF707 [7]
				2.3.3.0.54	MYNN (OSZF, ZBTB31) [8]
					2.3.3.0.54.1	MYNN, isoform 1
					2.3.3.0.54.2	MYNN, isoform 2
					2.3.3.0.54.3	MYNN, isoform 3
					2.3.3.0.54.4	MYNN, isoform 4 (m4b)
				2.3.3.0.55	ZBTB24 (ZNF450) [8]
					2.3.3.0.55.1	ZBTB24, isoform 1 (ZNF450-xbb1)
					2.3.3.0.55.2	ZBTB24, isoform 2 (ZNF450-xbb2)
				2.3.3.0.57	ZFP92 [8]
				2.3.3.0.58	ZNF205 (ZNF210) [8]
				2.3.3.0.59	ZNF837 [8]
				2.3.3.0.60	ZNF202 (ZKSCAN10, Zfp202) [8]
					2.3.3.0.60.1	ZNF202, isoform α (1)
					2.3.3.0.60.2	ZNF202, isoform β (2)
				2.3.3.0.61	ZNF789 [8]
					2.3.3.0.61.1	ZNF789, isoform 1
					2.3.3.0.61.2	ZNF789, isoform 2
					2.3.3.0.61.3	ZNF789, isoform 3
				2.3.3.0.62	ZNF662 [8]
					2.3.3.0.62.1	ZNF662, isoform 1
					2.3.3.0.62.2	ZNF662, isoform 2
				2.3.3.0.63	ZNF554 [8]
				2.3.3.0.64	ZNF506 [8]
					2.3.3.0.64.1	ZNF506, isoform 1
					2.3.3.0.64.2	ZNF506, isoform 2
				2.3.3.0.65	ZNF66 [8]
				2.3.3.0.67	ZNF584 [8]
				2.3.3.0.68	ZNF684 [8]
				2.3.3.0.69	ZNF187 (ZSCAN26, SRE-ZBP) [8]
					2.3.3.0.69.1	ZNF187, isoform 1
					2.3.3.0.69.2	ZNF187, isoform 2
				2.3.3.0.70	ZSCAN22 (HKR2, ZNF50) [8]
				2.3.3.0.71	ZNF550 [8]
					2.3.3.0.71.1	ZNF550, isoform 1
					2.3.3.0.71.2	ZNF550, isoform 2
				2.3.3.0.72	ZFP1 (ZNF475) [8]
					2.3.3.0.72.1	ZFP1, isoform 1
					2.3.3.0.72.2	ZFP1, isoform 2
				2.3.3.0.73	ZNF73 (ZNF186) [8]
				2.3.3.0.74	ZBTB16 (PLZF, ZNF145) [9]
					2.3.3.0.74.1	ZBTB16, isoform PLZFB
					2.3.3.0.74.2	ZBTB16, isoform PLZFA
				2.3.3.0.75	GTF3A (TFIIIA) [9]
					2.3.3.0.75.1	GTF3A, isoform 1
					2.3.3.0.75.2	GTF3A, isoform 2
				2.3.3.0.76	ZFP64 [9]
					2.3.3.0.76.1	ZFP64, isoform 1
					2.3.3.0.76.2	ZFP64, isoform 2
					2.3.3.0.76.3	ZFP64, isoform 3 [3+10]
					2.3.3.0.76.4	ZFP64, isoform 4 (ZNF338) [3+10]
					2.3.3.0.76.5	ZFP64, isoform 5
					2.3.3.0.76.6	ZFP64, isoform 6
				2.3.3.0.77	ZNF358 [9]
				2.3.3.0.78	ZNF696 [9]
				2.3.3.0.79	ZNF263 (FPM315, ZKSCAN12, Zfp263) [9]
				2.3.3.0.80	ZNF556 [9]
				2.3.3.0.81	ZNF192 (ZKSCAN8, LD5-1) [9]
					2.3.3.0.81.1	ZNF192, isoform 1
					2.3.3.0.81.2	ZNF192, isoform 2
				2.3.3.0.82	ZNF391 [9]
				2.3.3.0.83	ZNF239 (HOK-2, MOK-2, Zfp239) [9]
				2.3.3.0.84	ZNF664 (ZFOC1, ZNF196, Zfp664) [9]
				2.3.3.0.87	ZNF501 (ZNF52) [9]
					2.3.3.0.87.1	ZNF501, isoform 1
					2.3.3.0.87.2	ZNF501, isoform 2
				2.3.3.0.89	ZNF610 [9]
					2.3.3.0.89.1	ZNF610, isoform 1
					2.3.3.0.89.2	ZNF610, isoform 2
				2.3.3.0.91	ZNF660 [10]
				2.3.3.0.92	GZF1 (ZBTB23, ZNF336) [10]
					2.3.3.0.92.1	GZF1, isoform 1
					2.3.3.0.92.2	GZF1, isoform 2
				2.3.3.0.93	ZNF408 (PFM14, PRDM17, Zfp408) [10]
				2.3.3.0.94	ZNF648 (Zfp648) [10]
				2.3.3.0.95	ZNF768 (Zfp768) [10]
				2.3.3.0.96	ZNF517 [10]
				2.3.3.0.97	ZNF547 [10]
					2.3.3.0.97.1	ZNF547, isoform 1
					2.3.3.0.97.2	ZNF547, isoform 2
				2.3.3.0.98	ZNF766 [10]
				2.3.3.0.99	ZNF677 [10]
				2.3.3.0.100	ZNF35 [11]
				2.3.3.0.101	ZNF483 (ZKSCAN16) [11]
					2.3.3.0.101.1	ZNF483, isoform 1
					2.3.3.0.101.2	ZNF483, isoform 2 [0]
				2.3.3.0.102	ZBTB48 (HKR3, ZNF855) [11]
				2.3.3.0.103	ZNF275 (Zfp275) [11]
					2.3.3.0.103.1	ZNF275, isoform 1
					2.3.3.0.103.2	ZNF275, isoform 2
				2.3.3.0.104	ZIM3 (ZNF657) [11]
				2.3.3.0.106	ZNF596 (ZNF272) [11]
					2.3.3.0.106.1	ZNF596, isoform 1
					2.3.3.0.106.2	ZNF596, isoform 2
					2.3.3.0.106.3	ZNF596, isoform 3
				2.3.3.0.107	ZNF253 (BMZF1, ZNF411) [11]
					2.3.3.0.107.1	ZNF253, isoform 1
					2.3.3.0.107.2	ZNF253, isoform 2
				2.3.3.0.108	ZNF355P (ZnFP01, ZNF834) [11]
				2.3.3.0.109	ZNF682 [11]
					2.3.3.0.109.1	ZNF682, isoform 1
					2.3.3.0.109.2	ZNF682, isoform 2
					2.3.3.0.109.3	ZNF682, isoform 3
				2.3.3.0.110	ZNF141 (D4S90) [11]
				2.3.3.0.111	ZNF718 [11]
					2.3.3.0.111.1	ZNF718, isoform 1
					2.3.3.0.111.2	ZNF718, isoform 2
				2.3.3.0.112	ZNF121 (ZNF20) [11]
				2.3.3.0.113	ZNF485 [11]
					2.3.3.0.113.1	ZNF485, isoform 1
					2.3.3.0.113.2	ZNF485, isoform 2
				2.3.3.0.114	ZNF354C (KID3) [11]
				2.3.3.0.115	ZNF586 [11]
[truncated: 2,828 more rows]

## Sheet: hTFtarget
Target	TF	Tissue	Differentially expressed genes
ABCA1	BRD4	lung,retina,cervix,Human normal breast epithelial cells,brain,lymphocyte,nervous system,blood,blood,bone,marrow,breast	ABCA1
ABCA1	CEBPB	blood,lung,colon,peripheral blood,human Fetal Osteoblasts,breast	ABCA1
ABCA1	CTCF	gingival,retina,lung,colorectum,lung/bronchus,heart,cell:LUHMES,aortic adventitial,keratinocyte,brain,breast,embryo,skin,kidney,other,liver,pancreas,spleen,colon,spinal cord,intestinal,renal cortex,cerebellar,vein,cervix,fibroblast,bone marrow,epithelium,blood,prostate,muscle	ABCA1
ABCA1	E2F6	lung,embryo,bone marrow	ABCA1
ABCA1	E2F7	lung	ABCA1
ABCA1	EP300	renal cortex,brain,cervix,blood,kidney,breast,embryo,lung	ABCA1
ABCA1	FOXA1	liver,prostate,breast,lung,embryo	ABCA1
ABCA1	FOXA2	skin,cells:Caco2,Definitive Endoderm,unknown,liver,embryo,lung	ABCA1
ABCA1	LMNB1	lung	ABCA1
ABCA1	MAX	embryo,uterus,colon,breast,cervix,vein,blood,liver,lung,brain,bone marrow	ABCA1
ABCA1	MAZ	Primitive interlobular tissue,liver,bone marrow,lung,blood	ABCA1
ABCA1	MXI1	liver,lung,brain	ABCA1
ABCA1	MYC	blood,brain,kidney,liver,embryo,breast,bone marrow,skin,lung	ABCA1
ABCA1	RAD21	colon,liver,blood,breast,uterus,lung,embryo	ABCA1
ACSL1	BRD4	brain,retina,blood,blood,bone,marrow,other,nervous system,lung,Adipocyte,breast,Human normal breast epithelial cells	ACSL1
ACSL1	CEBPB	bone marrow,human Fetal Osteoblasts,liver,cervix,peripheral blood,embryo,breast,blood,other,lung,colon,cell:HL60	ACSL1
ACSL1	CTCF	brain,liver,intestinal,cell:rhabdomyoblast,other,spleen,blood,heart,fibroblast,embryo,muscle,vein,breast,lung,retina,prostate,pancreas,keratinocyte,skin,bone marrow	ACSL1
ACSL1	EP300	bone marrow,renal cortex,cell:rhabdomyoblast,kidney,blood,liver,embryo,breast,cervix,lung,mesenchymal,brain	ACSL1
ACSL1	FOXA1	lung,uterus,liver,other,Pancreatic Ductal,prostate,embryo,breast	ACSL1
ACSL1	FOXA2	liver,skin,endoderm,lung,unknown,embryo,Definitive Endoderm	ACSL1
ACSL1	LMNB1	lung	ACSL1
ACSL1	MAZ	bone marrow,Primitive interlobular tissue,liver,lung,blood	ACSL1
ACTR3	BRD4	lymphocyte,blood,bone,marrow,breast,retina,nervous system,vein,lung,Human normal breast epithelial cells,brain,cell:rhabdomyoblast,other,blood,cervix,pancrea,human Fetal Osteoblasts	ACTR3
ACTR3	CEBPB	human Fetal Osteoblasts,colon,blood,lung,peripheral blood,breast	ACTR3
ACTR3	CTCF	spleen,pancreas,brain,vein,other,embryo,gingival,keratinocyte,cervix,skin,heart,breast,lung,spinal cord,cerebellar,bone marrow,prostate,fibroblast,retina,cell:rhabdomyoblast,cell:LUHMES,renal cortex,epithelium,liver,blood	ACTR3
ACTR3	ELF1	bone marrow,mesenchymal,brain,lung,blood,breast,liver,other,colon	ACTR3
ACTR3	EP300	renal cortex,brain,colon,embryo,kidney,uterus,cell:rhabdomyoblast,mesenchymal,blood,bone marrow,breast,cervix,blood,bone,marrow,lung	ACTR3
ACTR3	ETS1	kidney,other,blood,vein,lung,blood,bone,marrow,bone marrow,prostate	ACTR3
ACTR3	FOXA1	breast,prostate,liver,Pancreatic Ductal,embryo,lung	ACTR3
ACTR3	FOXA2	cells:Caco2,liver,endoderm,embryo,Definitive Endoderm,unknown,skin,lung	ACTR3
ACTR3	GABPA	bone marrow,blood,bone,marrow,breast,blood,brain,liver,lung,mesenchymal,prostate	ACTR3
ACTR3	GTF2B	cervix,lung	ACTR3
ACTR3	LMNB1	lung	ACTR3
ACTR3	MAZ	blood,bone marrow,liver,cervix,lung,Primitive interlobular tissue	ACTR3
ACTR3	NKX2-1	lung	ACTR3
ACTR3	PBX3	blood,lung	ACTR3
ADAM28	CEBPB	cell:HL60,breast,cervix,embryo,colon,bone marrow,human Fetal Osteoblasts,liver,blood,peripheral blood,lung,other,uterus	ADAM28
AHNAK	ASCL1	embryo,lung	AHNAK
AHNAK	BCL3	blood,lung	AHNAK
AHNAK	BRCA1	lung,cervix,bone	AHNAK
AHNAK	BRD4	nervous system,Human normal breast epithelial cells,cell:rhabdomyoblast,breast,human Fetal Osteoblasts,other,blood,vein,lung,retina,brain,blood,bone,marrow,cervix,lymphocyte	AHNAK
AHNAK	CEBPB	bone marrow,colon,lung,blood,cervix,peripheral blood,breast	AHNAK
AHNAK	CHD1	lung	AHNAK
AHNAK	CTCF	skin,breast,cell:rhabdomyoblast,Embryonic Kidney,retina,colorectum,fibroblast,gingival,lung/bronchus,muscle,keratinocyte,other,spinal cord,lung,kidney,renal cortex,heart,cerebellar,bone marrow,colon,embryo,liver,vein,aortic adventitial,blood,cell:LUHMES,cervix,intestinal,brain,prostate,epithelium,pancreas,uterus,spleen	AHNAK
AHNAK	E2F6	bone marrow,embryo,lung	AHNAK
AHNAK	EP300	renal cortex,cell:rhabdomyoblast,mesenchymal,colon,blood,embryo,kidney,cervix,uterus,blood,bone,marrow,breast,bone marrow,lung,brain,liver	AHNAK
AHNAK	ETS1	other,kidney,blood,vein,lung,bone marrow,prostate,blood,bone,marrow	AHNAK
AHNAK	FOSL2	liver,brain,lung,breast	AHNAK
AHNAK	FOXA1	other,prostate,embryo,breast,lung,Pancreatic Ductal,liver	AHNAK
AHNAK	FOXA2	endoderm,cells:Caco2,liver,embryo,unknown,lung,Definitive Endoderm,skin	AHNAK
AHNAK	GATA3	lung,breast,blood,brain,Brain,Blood	AHNAK
AHNAK	JUND	brain,liver,breast,embryo,coronary artery,cervix,bone marrow,lung,colon,prostate	AHNAK
AHNAK	LMNB1	lung	AHNAK
AHNAK	MAX	cervix,embryo,uterus,bone marrow,liver,breast,colon,lung,brain,blood	AHNAK
AHNAK	MAZ	liver,blood,cervix,bone marrow,lung,Primitive interlobular tissue	AHNAK
AHNAK	MXI1	lung,cervix,bone marrow,liver	AHNAK
AHNAK	MYC	skin,embryo,kidney,brain,bone marrow,cervix,blood,vein,breast,lung,colon,bone,keratinocyte,other,lymphocyte	AHNAK
AHNAK	PBX3	brain,lung	AHNAK
AHNAK	POLR2A	lung,breast,uterus,blood,vein,other,cervix,pancreas,bone marrow,lymphocyte,brain,kidney,liver,colon,embryo	AHNAK
AHNAK	RAD21	uterus,liver,embryo,breast,bone marrow,brain,cervix,lung,colon	AHNAK
AHNAK	RB1	lung	AHNAK
AHNAK	RFX5	brain,bone marrow,liver,embryo,cervix,lung,colon,blood	AHNAK
ALAS1	BCL3	lung	ALAS1
ALAS1	CEBPB	bone marrow,lung,blood,other,cervix,breast,cell:HL60,human Fetal Osteoblasts,liver,peripheral blood	ALAS1
ALAS1	EP300	liver,cervix,lung,blood,breast,kidney,brain,renal cortex	ALAS1
ALAS1	FOXA1	liver,prostate,breast,lung,other,Pancreatic Ductal	ALAS1
ALAS1	FOXA2	skin,liver,lung,endoderm,embryo,unknown	ALAS1
ALAS1	GTF2B	lung,cervix	ALAS1
ALAS1	LMNB1	lung	ALAS1
ALAS1	MAZ	cervix,Primitive interlobular tissue,bone marrow,blood,liver,lung	ALAS1
ALAS1	NKX2-1	lung	ALAS1
ALAS1	POLR2A	brain,pancreas,uterus,embryo,lung,other,colon,kidney,cervix,liver,vein,breast,blood,bone marrow,lymphocyte	ALAS1
AP2B1	ATF3	lung,liver,colon,blood,other,embryo,patient,bone marrow	AP2B1
AP2B1	BRD4	vein,skin,blood,bone,marrow,cell:rhabdomyoblast,brain,lung,retina,pancrea,blood,breast,cervix,lymphocyte,Human normal breast epithelial cells,other,nervous system,human Fetal Osteoblasts	AP2B1
AP2B1	CEBPB	blood,peripheral blood,cell:HL60,colon,human Fetal Osteoblasts,bone marrow,breast,lung	AP2B1
AP2B1	CREB1	blood,colon,bone marrow,lung,uterus,liver,embryo	AP2B1
AP2B1	E2F6	embryo,lung,bone marrow	AP2B1
AP2B1	EP300	renal cortex,brain,blood,breast,colon,cervix,cell:rhabdomyoblast,lung,kidney,other	AP2B1
AP2B1	ETS1	lung,prostate,other,vein,bone marrow,kidney,blood,bone,marrow,blood	AP2B1
AP2B1	FOSL2	brain,lung,breast	AP2B1
AP2B1	FOXA1	Pancreatic Ductal,prostate,lung,breast	AP2B1
AP2B1	FOXA2	unknown,skin,embryo,lung,liver	AP2B1
AP2B1	GABPA	cervix,embryo,bone marrow,blood,liver,lung,brain,breast,prostate,mesenchymal,blood,bone,marrow	AP2B1
AP2B1	GATA3	lung,breast,blood	AP2B1
AP2B1	GTF2B	lung,cervix	AP2B1
AP2B1	JUND	brain,colon,cervix,embryo,blood,coronary artery,lung,liver,bone marrow	AP2B1
AP2B1	LMNB1	lung	AP2B1
AP2B1	MAZ	bone marrow,lung,liver,Primitive interlobular tissue,cervix,blood	AP2B1
AP2B1	RBL2	lung	AP2B1
ARHGDIB	CEBPB	breast,blood,cell:HL60,colon,lung,peripheral blood,human Fetal Osteoblasts	ARHGDIB
ARHGDIB	FOSL2	breast,liver,lung,brain	ARHGDIB
ARHGDIB	FOXA1	breast,lung,uterus,liver,prostate,Pancreatic Ductal	ARHGDIB
ARHGDIB	FOXA2	skin,unknown,liver,lung	ARHGDIB
ARHGDIB	JUND	embryo,liver,bone marrow,cervix,colon,brain,coronary artery,lung	ARHGDIB
ARHGDIB	MAZ	lung,Primitive interlobular tissue	ARHGDIB
ARHGDIB	NKX2-1	lung	ARHGDIB
ATP2B1	ASCL1	lung	ATP2B1
ATP2B1	CEBPB	bone marrow,lung,cervix,peripheral blood,human Fetal Osteoblasts,breast,colon,blood	ATP2B1
ATP2B1	CREB1	liver,embryo,bone marrow,lung,uterus,blood	ATP2B1
ATP2B1	CTCF	brain,pancreas,skin,cervix,lung,colon,fibroblast,epithelium,bone marrow,blood,heart,breast,prostate,keratinocyte,other,spleen,cell:rhabdomyoblast,kidney,retina,vein,cell:LUHMES,embryo	ATP2B1
ATP2B1	EP300	kidney,lung,renal cortex,blood,cervix,breast,uterus,mesenchymal,bone marrow,embryo,prostate,liver	ATP2B1
ATP2B1	ETS1	vein,kidney,bone marrow,blood,bone,marrow,prostate,lung	ATP2B1
ATP2B1	FOSL2	lung	ATP2B1
ATP2B1	FOXA1	Pancreatic Ductal,embryo,other,lung,breast,prostate,liver	ATP2B1
ATP2B1	FOXA2	unknown,embryo,lung,liver,cells:Caco2,skin,Definitive Endoderm,endoderm	ATP2B1
ATP2B1	GATA3	lung,breast,blood,brain,Blood	ATP2B1
ATP2B1	GTF2B	lung,cervix	ATP2B1
ATP2B1	LMNB1	lung	ATP2B1
ATP2B1	MAX	breast,vein,cervix,bone marrow,liver,blood,lung,uterus,embryo,brain	ATP2B1
ATP2B1	MAZ	blood,lung,Primitive interlobular tissue,cervix,liver,bone marrow	ATP2B1
ATP2B1	NKX2-1	lung	ATP2B1
ATP2B1	PBX3	lung,blood	ATP2B1
ATP6V1B2	CEBPB	cervix,breast,human Fetal Osteoblasts,lung,bone marrow,blood,cell:HL60,colon,peripheral blood	ATP6V1B2
ATP6V1B2	FOXA2	lung,skin,cells:Caco2,embryo,liver	ATP6V1B2
ATP6V1B2	LMNB1	lung	ATP6V1B2
ATP6V1B2	MAZ	blood,cervix,liver,bone marrow,lung,Primitive interlobular tissue	ATP6V1B2
B3GNT5	ASCL1	embryo,lung	B3GNT5
B3GNT5	BRD4	nervous system,breast,blood,bone,marrow,lung,retina,vein,brain,lymphocyte,blood,Human normal breast epithelial cells	B3GNT5
B3GNT5	CEBPB	cervix,colon,breast,bone marrow,blood,human Fetal Osteoblasts,peripheral blood,lung	B3GNT5
B3GNT5	CREB1	blood,uterus,bone marrow,lung,liver	B3GNT5
B3GNT5	E2F6	lung,embryo,bone marrow	B3GNT5
B3GNT5	EP300	kidney,cell:rhabdomyoblast,mesenchymal,breast,renal cortex,bone marrow,cervix,lung,brain,blood	B3GNT5
B3GNT5	FOXA1	lung,Pancreatic Ductal,liver,breast,prostate,embryo	B3GNT5
B3GNT5	FOXA2	lung,liver,embryo,cells:Caco2,Definitive Endoderm,unknown,skin,endoderm	B3GNT5
B3GNT5	GABPA	cervix,liver,blood,mesenchymal,bone marrow,lung,brain,breast	B3GNT5
B3GNT5	JUN	human aortic endothelial cell,cervix,vein,coronary artery,lung,kidney,bone marrow,breast	B3GNT5
B3GNT5	JUND	blood,prostate,liver,bone marrow,colon,brain,breast,coronary artery,cervix,lung	B3GNT5
B3GNT5	LMNB1	lung	B3GNT5
B4GALT5	BCL3	lung	B4GALT5
B4GALT5	BRD4	breast,cervix,vein,Human normal breast epithelial cells,retina,nervous system,lung,brain,other,blood,bone,marrow,blood,human Fetal Osteoblasts,lymphocyte	B4GALT5
B4GALT5	CEBPB	human Fetal Osteoblasts,peripheral blood,bone marrow,blood,lung,breast	B4GALT5
B4GALT5	E2F6	bone marrow,lung,embryo	B4GALT5
B4GALT5	EP300	embryo,blood,lung,mesenchymal,renal cortex,colon,blood,bone,marrow,breast,cell:rhabdomyoblast,cervix,kidney,brain	B4GALT5
B4GALT5	FOSL2	breast,lung,liver,brain	B4GALT5
B4GALT5	FOXA1	prostate,lung,breast,liver,embryo,Pancreatic Ductal	B4GALT5
B4GALT5	FOXA2	unknown,liver,lung,embryo,cells:Caco2,skin	B4GALT5
B4GALT5	GATA3	lung,breast,blood	B4GALT5
B4GALT5	JUND	embryo,lung,cervix,bone marrow,liver,colon,brain,coronary artery	B4GALT5
B4GALT5	LMNB1	lung	B4GALT5
B4GALT5	MAZ	blood,lung,bone marrow,cervix,Primitive interlobular tissue,liver	B4GALT5
B4GALT5	NKX2-1	lung	B4GALT5
BACH1	ASCL1	lung	BACH1
BACH1	BRD4	Human normal breast epithelial cells,breast,vein,lymphocyte,other,blood,cervix,blood,bone,marrow,retina,lung,cell:rhabdomyoblast,nervous system,human Fetal Osteoblasts,brain	BACH1
BACH1	CEBPB	cervix,breast,cell:HL60,lung,colon,liver,bone marrow,peripheral blood,human Fetal Osteoblasts,blood	BACH1
BACH1	CTCF	fibroblast,epithelium,bone marrow,embryo,cell:rhabdomyoblast,lung/bronchus,spleen,ectoderm,breast,renal cortex,kidney,spinal cord,muscle,cervix,intestinal,lung,heart,colorectum,blood,keratinocyte,cell:LUHMES,gingival,retina,brain,colon,other,pancreas,skin,liver,retinal,vein,prostate,aortic adventitial,cerebellar	BACH1
BACH1	EP300	mesenchymal,cervix,breast,renal cortex,lung,colon,blood,brain,liver,kidney,cell:rhabdomyoblast	BACH1
BACH1	FOSL2	lung,brain,breast,liver	BACH1
BACH1	FOXA1	other,lung,breast,liver,prostate,embryo,Pancreatic Ductal	BACH1
BACH1	FOXA2	liver,embryo,lung,skin,unknown,cells:Caco2	BACH1
BACH1	GATA3	breast,brain,lung	BACH1
BACH1	JUND	colon,brain,breast,bone marrow,embryo,cervix,liver,lung,prostate,blood,coronary artery	BACH1
BACH1	MAFK	cervix,bone marrow,lung,blood,embryo,liver	BACH1
BACH1	MAX	uterus,breast,brain,cervix,bone marrow,liver,colon,embryo,lung,blood	BACH1
BACH1	MAZ	Primitive interlobular tissue,bone marrow,lung,liver,blood,cervix	BACH1
BACH1	NKX2-1	lung	BACH1
BACH1	RAD21	blood,liver,brain,embryo,uterus,breast,bone marrow,cervix,lung,colon	BACH1
BAZ1A	CEBPB	bone marrow,other,breast,human Fetal Osteoblasts,cervix,peripheral blood,colon,blood,lung	BAZ1A
BAZ1A	CTCF	fibroblast,retina,prostate,vein,brain,intestinal,colon,liver,keratinocyte,blood,lung,embryo,aortic adventitial,heart,spinal cord,epithelium,cell:rhabdomyoblast,skin,pancreas,other,renal cortex,gingival,breast,cerebellar,cervix	BAZ1A
BAZ1A	GABPA	liver,prostate,mesenchymal,breast,lung,brain,bone marrow,blood,cervix	BAZ1A
BAZ1A	GTF2B	lung,cervix	BAZ1A
BAZ1A	MAX	liver,colon,embryo,lung,brain,cervix,bone marrow,uterus,breast,blood	BAZ1A
BAZ1A	MAZ	blood,cervix,liver,bone marrow,Primitive interlobular tissue,lung	BAZ1A
BAZ1A	RELA	blood,lung,vein	BAZ1A
BTG1	ATF3	patient,colon,lung	BTG1
BTG1	BRCA1	lung,mesenchymal,cervix	BTG1
BTG1	BRD4	brain,Human normal breast epithelial cells,human Fetal Osteoblasts,blood,bone,marrow,lymphocyte,vein,nervous system,lung,breast,blood,other,retina	BTG1
BTG1	CEBPB	colon,other,cell:HL60,peripheral blood,cervix,bone marrow,lung,blood,human Fetal Osteoblasts,embryo,breast,liver	BTG1
BTG1	CREB1	embryo,lung,uterus,liver,bone marrow,blood	BTG1
BTG1	CTCF	cell:rhabdomyoblast,retina,cell:LUHMES,colorectum,retinal,fibroblast,ectoderm,renal cortex,colon,kidney,prostate,liver,pancreas,heart,blood,bone marrow,lung/bronchus,cervix,lymphocyte,muscle,cerebellar,intestinal,vein,keratinocyte,breast,embryo,lung,other,epithelium,brain,aortic adventitial,spleen,gingival,spinal cord,skin	BTG1
BTG1	EP300	mesenchymal,breast,colon,renal cortex,kidney,brain,lung,cervix,blood,cell:rhabdomyoblast	BTG1
BTG1	FOSL2	lung	BTG1
BTG1	FOXA1	breast,liver,other,uterus,prostate,lung,embryo,Pancreatic Ductal	BTG1
BTG1	FOXA2	Definitive Endoderm,cells:Caco2,liver,unknown,endoderm,embryo,skin,lung	BTG1
BTG1	GATA3	brain,lung,breast,Blood	BTG1
BTG1	GTF2B	cervix,bone marrow,lung	BTG1
BTG1	LMNB1	lung	BTG1
BTG1	MAZ	bone marrow,Primitive interlobular tissue,liver,blood,lung	BTG1
BTG1	NKX2-1	lung	BTG1
BTG1	PBX3	lung,blood,brain	BTG1
BTG1	RFX5	cervix,liver,bone marrow,lung,brain,blood	BTG1
BTG2	ASCL1	lung,embryo	BTG2
BTG2	BRD4	other,nervous system,lung,breast,lymphocyte,brain,Human normal breast epithelial cells,cell:rhabdomyoblast,blood,bone,marrow,blood,retina	BTG2
BTG2	CTCF	epithelium,lung,spinal cord,bone marrow,liver,brain,cervix,blood,renal cortex,cell:rhabdomyoblast,retina,pancreas,breast,fibroblast,ectoderm,keratinocyte,embryo,skin,prostate,colon,heart,other,cerebellar,spleen,muscle,vein,gingival	BTG2
BTG2	E2F6	lung,bone marrow,embryo	BTG2
BTG2	LMNB1	lung	BTG2
BTG2	MAZ	Primitive interlobular tissue,lung,blood,liver,cervix,bone marrow	BTG2
BTG2	POLR2A	embryo,breast,kidney,lymphocyte,other,vein,bone marrow,cervix,colon,blood,uterus,brain,liver,pancreas,lung	BTG2
BTG2	RAD21	embryo,uterus,blood,liver,brain,lung,breast	BTG2
C15orf48	CEBPB	uterus,breast,cervix,human Fetal Osteoblasts,colon,bone marrow,embryo,blood,other,peripheral blood,lung	C15orf48
C15orf48	CREB1	liver,bone marrow,embryo,lung	C15orf48
C15orf48	CTCF	colon,epithelium,cell:LUHMES,renal cortex,fibroblast,spinal cord,pancreas,heart,prostate,intestinal,kidney,retina,spleen,neuroblast,ectoderm,cervix,bone marrow,cell:rhabdomyoblast,uterus,blood,lung/bronchus,keratinocyte,gingival,aortic adventitial,breast,liver,other,lung,colorectum,vein,muscle,lymphocyte,retinal,embryo,cerebellar,skin,brain	C15orf48
C15orf48	LMNB1	lung	C15orf48
C15orf48	MAZ	bone marrow,Primitive interlobular tissue,lung	C15orf48
C15orf48	RAD21	embryo,blood,bone marrow,liver,brain,lung,colon,breast,uterus	C15orf48
C5AR1	ASCL1	lung	C5AR1
C5AR1	ATF3	lung,bone marrow,other,patient,colon	C5AR1
C5AR1	CEBPB	bone marrow,breast,lung,colon,cell:HL60,peripheral blood,blood,liver,cervix,human Fetal Osteoblasts	C5AR1
C5AR1	CHD1	lung	C5AR1
C5AR1	CTCF	cell:rhabdomyoblast,retina,lymphocyte,lung/bronchus,ectoderm,colon,colorectum,fibroblast,retinal,other,spinal cord,heart,gingival,muscle,breast,keratinocyte,pancreas,embryo,spleen,bone marrow,uterus,intestinal,brain,neuroblast,kidney,blood,liver,skin,renal cortex,lung,cerebellar,epithelium,Embryonic Kidney,aortic adventitial,vein,cell:LUHMES,prostate,cervix	C5AR1
C5AR1	EP300	renal cortex,lung,blood,cell:rhabdomyoblast,brain,cervix,uterus,breast,bone marrow,kidney	C5AR1
C5AR1	FOSL2	breast,liver,lung,brain	C5AR1
C5AR1	JUND	breast,cervix,colon,lung,coronary artery,embryo,bone marrow,liver,brain	C5AR1
C5AR1	LMNB1	lung	C5AR1
C5AR1	MAX	brain,liver,breast,embryo,cervix,colon,bone marrow,blood,lung	C5AR1
C5AR1	MAZ	blood,cervix,lung,Primitive interlobular tissue,bone marrow	C5AR1
C5AR1	POLR2A	brain,breast,uterus,colon,blood,cervix,bone marrow,liver,lung,lymphocyte,pancreas,embryo	C5AR1
C5AR1	RAD21	lung,brain,liver,blood,bone marrow,breast,cervix,colon,uterus,embryo	C5AR1
C6orf62	BHLHE40	blood,liver,bone marrow,lung	C6orf62
C6orf62	BRD4	skin,breast,Human normal breast epithelial cells,brain,vein,nervous system,blood,bone,marrow,blood,retina,lung,prostate,pancrea,other,human Fetal Osteoblasts,kidney,lymphocyte,cervix	C6orf62
C6orf62	CEBPB	blood,colon,lung,peripheral blood,breast	C6orf62
C6orf62	CHD1	blood,lung,embryo	C6orf62
C6orf62	CREB1	lung,embryo,bone marrow,uterus,liver,blood	C6orf62
C6orf62	E2F6	bone marrow,embryo,lung,cervix	C6orf62
C6orf62	EHF	lung,cell:Human Bronchial Epithelial cell Line,colon	C6orf62
C6orf62	EP300	mesenchymal,breast,renal cortex,lung,embryo,kidney,cervix,blood,liver	C6orf62
C6orf62	GABPA	blood,bone,marrow,lung,liver,cervix,prostate,brain,blood,bone marrow,breast,mesenchymal	C6orf62
C6orf62	GTF2B	lung,cervix	C6orf62
C6orf62	MAX	brain,cervix,breast,bone marrow,vein,lung,embryo,blood,liver,uterus,colon	C6orf62
C6orf62	MAZ	Primitive interlobular tissue,cervix,blood,liver,bone marrow,lung	C6orf62
C6orf62	MXI1	blood,lung,liver,cervix,bone marrow,brain,embryo	C6orf62
C6orf62	MYC	lymphocyte,kidney,breast,brain,keratinocyte,ascitic fluid,bone marrow,cervix,liver,blood,vein,embryo,other,lung,colon,bone,skin	C6orf62
C6orf62	POLR2A	kidney,lymphocyte,breast,vein,liver,bone marrow,embryo,cervix,blood,colon,other,lung,uterus,pancreas,brain	C6orf62
CAP1	BRD4	Human normal breast epithelial cells,other,blood,bone,marrow,nervous system,lung,vein,retina,lymphocyte,blood,breast,human Fetal Osteoblasts,cervix,brain	CAP1
CAP1	CEBPB	peripheral blood,bone marrow,lung,blood,breast,colon,human Fetal Osteoblasts	CAP1
CAP1	CTCF	keratinocyte,ectoderm,aortic adventitial,muscle,spleen,colon,brain,other,fibroblast,renal cortex,neuroblast,uterus,blood,vein,kidney,breast,embryo,lung,retina,cerebellar,skin,heart,pancreas,intestinal,epithelium,liver,prostate,gingival,spinal cord,lung/bronchus,retinal,cell:rhabdomyoblast,bone marrow,cervix,cell:LUHMES	CAP1
CAP1	E2F6	bone marrow,lung,embryo	CAP1
CAP1	EP300	cell:rhabdomyoblast,renal cortex,cervix,breast,liver,kidney,lung,blood,bone marrow,embryo,heart	CAP1
CAP1	ETS1	lung,bone marrow,blood,prostate,vein,other,kidney,pancreas,blood,bone,marrow	CAP1
CAP1	FOXA2	endoderm,lung,skin,liver,embryo	CAP1
CAP1	GABPA	brain,blood,bone,marrow,breast,lung,liver,bone marrow,prostate,cervix,mesenchymal,blood,embryo	CAP1
CAP1	GTF2B	cervix,lung	CAP1
CAP1	LMNB1	lung	CAP1
CAP1	MAZ	lung,liver,cervix,blood,bone marrow,Primitive interlobular tissue	CAP1
CAP1	POLR2A	pancreas,liver,other,cervix,uterus,lung,vein,bone marrow,embryo,kidney,colon,blood,breast,brain,lymphocyte	CAP1
CAPZA1	BRD4	cervix,breast,retina,prostate,vein,pancrea,blood,bone,marrow,brain,nervous system,human Fetal Osteoblasts,other,cell:rhabdomyoblast,blood,lung,lymphocyte,Human normal breast epithelial cells	CAPZA1
CAPZA1	CEBPB	cervix,breast,blood,colon,peripheral blood,other,cell:HL60,bone marrow,uterus,human Fetal Osteoblasts,lung	CAPZA1
CAPZA1	CREB1	bone marrow,lung,uterus,embryo,liver,blood	CAPZA1
CAPZA1	CTCF	heart,keratinocyte,vein,retina,other,kidney,brain,epithelium,blood,cell:LUHMES,cell:rhabdomyoblast,embryo,gingival,lung,prostate,bone marrow,breast,liver,pancreas,skin,cervix,colon,spleen,cerebellar	CAPZA1
CAPZA1	E2F6	lung,embryo,bone marrow	CAPZA1
CAPZA1	ETS1	other,vein,lung,prostate,bone marrow,blood,bone,marrow,blood,kidney	CAPZA1
CAPZA1	FOXA2	unknown,endoderm,lung,liver,skin,embryo	CAPZA1
CAPZA1	GABPA	breast,cervix,blood,liver,brain,prostate,lung,bone marrow,mesenchymal	CAPZA1
CAPZA1	GTF2B	cervix,lung	CAPZA1
CAPZA1	LMNB1	lung	CAPZA1
CAPZA1	MAZ	liver,cervix,bone marrow,lung,blood,Primitive interlobular tissue	CAPZA1
CAPZA1	POLR2A	vein,lung,brain,liver,colon,bone marrow,embryo,cervix,blood,breast,other,uterus,lymphocyte,pancreas,kidney	CAPZA1
CASP4	CEBPB	cervix,other,embryo,liver,bone marrow,human Fetal Osteoblasts,blood,cell:HL60,lung,colon,breast,peripheral blood,uterus	CASP4
CASP4	CTCF	renal cortex,colon,other,heart,prostate,skin,pancreas,lung,brain,keratinocyte,cell:LUHMES,fibroblast,spinal cord,bone marrow,cerebellar,aortic adventitial,muscle,vein,blood,breast,liver,gingival,embryo,kidney,cervix,intestinal,epithelium,ectoderm,retinal,spleen	CASP4
CASP4	EP300	breast,lung,blood,liver,kidney,renal cortex,cervix	CASP4
CASP4	MAZ	lung,Primitive interlobular tissue	CASP4
CCNL1	ASCL1	lung	CCNL1
CCNL1	CEBPB	uterus,cervix,human Fetal Osteoblasts,lung,other,peripheral blood,bone marrow,embryo,blood,colon,cell:HL60,breast,liver	CCNL1
CCNL1	CREB1	lung,embryo,bone marrow,blood,colon,uterus,liver	CCNL1
CCNL1	CTCF	heart,skin,lung,colon,cerebellar,intestinal,renal cortex,epithelium,cervix,gingival,fibroblast,other,spleen,prostate,blood,kidney,aortic adventitial,brain,keratinocyte,pancreas,bone marrow,vein,liver,embryo,cell:rhabdomyoblast,retina,muscle,spinal cord,breast	CCNL1
CCNL1	E2F6	bone marrow,embryo,lung	CCNL1
CCNL1	ETS1	kidney,blood,bone,marrow,vein,lung,blood,other,prostate,bone marrow	CCNL1
CCNL1	FOXA1	other,lung,prostate,breast,liver,embryo,Pancreatic Ductal	CCNL1
CCNL1	FOXA2	liver,embryo,cells:Caco2,lung,skin	CCNL1
CCNL1	GABPA	cervix,mesenchymal,blood,embryo,breast,liver,bone marrow,lung,brain,blood,bone,marrow,prostate	CCNL1
CCNL1	GTF2B	cervix,lung	CCNL1
CCNL1	JUN	embryo,liver,bone marrow,vein,breast,human aortic endothelial cell,kidney,lung	CCNL1
CCNL1	JUND	embryo,bone marrow,liver,blood,colon,coronary artery,lung	CCNL1
CCNL1	LMNB1	lung	CCNL1
CCNL1	MAX	liver,blood,brain,cervix,bone marrow,lung,embryo,uterus,breast	CCNL1
CCNL1	MAZ	Primitive interlobular tissue,cervix,lung,blood,liver,bone marrow	CCNL1
CCNL1	PBX3	brain,lung,blood	CCNL1
CCNL1	POLR2A	uterus,cervix,colon,liver,breast,lymphocyte,brain,other,vein,bone marrow,blood,kidney,lung,embryo,pancreas	CCNL1
CCT8	FOXA1	liver,breast,lung,prostate,Pancreatic Ductal	CCT8
CCT8	FOXA2	liver,lung,embryo,skin	CCT8
CCT8	GABPA	liver,brain,prostate,mesenchymal,breast,lung,blood	CCT8
CCT8	GTF2B	cervix,lung	CCT8
CCT8	LMNB1	lung	CCT8
CCT8	MAZ	bone marrow,blood,Primitive interlobular tissue,lung,liver	CCT8
CETN2	CEBPB	embryo,blood,cervix,colon,breast,liver,lung,other,bone marrow,human Fetal Osteoblasts	CETN2
CETN2	FOXA1	breast,liver,lung,prostate	CETN2
CETN2	MAZ	liver,blood,cervix,bone marrow,lung,Primitive interlobular tissue	CETN2
CHD1	CEBPB	lung,human Fetal Osteoblasts,embryo,liver,breast,other,cervix,uterus,blood,cell:HL60,bone marrow,colon,peripheral blood	CHD1
CHD1	CREB1	embryo,uterus,liver,lung,bone marrow,blood	CHD1
CHD1	EP300	mesenchymal,breast,blood,embryo,brain,liver,lung,renal cortex,cervix,kidney	CHD1
CHD1	ETS1	kidney,bone marrow,blood,bone,marrow,lung,blood,vein,prostate	CHD1
CHD1	FOXA2	skin,endoderm,lung,unknown,liver,embryo,cells:Caco2	CHD1
CHD1	JUND	bone marrow,lung,coronary artery	CHD1
CHD1	MAX	breast,lung,brain,bone marrow,cervix,colon,uterus,liver,blood,embryo	CHD1
CHD1	MAZ	cervix,lung,blood,liver,Primitive interlobular tissue,bone marrow	CHD1
CHST15	CEBPB	embryo,peripheral blood,liver,lung,breast,uterus,cervix,blood,other	CHST15
CHST15	CTCF	heart,lung,prostate,retina,lung/bronchus,pancreas,cell:rhabdomyoblast,colon,other,spleen,liver,muscle,gingival,embryo,cervix,brain,intestinal,kidney,cell:LUHMES,aortic adventitial,vein,epithelium,blood,keratinocyte,breast,skin,cerebellar,spinal cord,fibroblast,renal cortex	CHST15
CHST15	E2F6	embryo,lung	CHST15
CHST15	FOXA1	lung,other,Pancreatic Ductal,breast,liver,prostate	CHST15
CHST15	FOXA2	embryo,endoderm,lung,skin,liver,unknown,Definitive Endoderm	CHST15
CHST15	LMNB1	lung	CHST15
CHST15	RAD21	uterus,embryo,liver,breast,brain,lung	CHST15
CHSY1	CEBPB	other,bone marrow,peripheral blood,cervix,liver,human Fetal Osteoblasts,colon,breast,cell:HL60,blood,lung,embryo	CHSY1
CHSY1	CHD1	lung	CHSY1
CHSY1	CREB1	liver,lung,uterus,bone marrow,embryo	CHSY1
CHSY1	CTCF	colon,vein,aortic adventitial,retina,blood,heart,cerebellar,intestinal,pancreas,cell:rhabdomyoblast,bone marrow,fibroblast,brain,lung,other,uterus,muscle,renal cortex,skin,kidney,spinal cord,breast,embryo,cervix,epithelium,spleen,lung/bronchus,ectoderm,colorectum,cell:LUHMES,keratinocyte,gingival,liver,prostate	CHSY1
CHSY1	E2F6	lung,embryo,bone marrow	CHSY1
CHSY1	EP300	cervix,mesenchymal,bone marrow,kidney,blood,uterus,breast,cell:rhabdomyoblast,renal cortex,brain,lung	CHSY1
CHSY1	FOSL2	liver,lung,brain	CHSY1
CHSY1	FOXA2	Definitive Endoderm,unknown,skin,lung,liver,endoderm,embryo	CHSY1
CHSY1	LMNB1	lung	CHSY1
CHSY1	MAX	colon,vein,blood,liver,lung,embryo,breast,brain,bone marrow,cervix,uterus	CHSY1
CHSY1	MAZ	bone marrow,blood,cervix,liver,lung,Primitive interlobular tissue	CHSY1
CHSY1	MXI1	lung,blood,liver,cervix,brain,bone marrow	CHSY1
CHSY1	MYC	lung,blood,lymphocyte,cervix,kidney,liver,bone marrow,vein,breast,bone	CHSY1
CHSY1	POLR2A	vein,kidney,other,brain,uterus,colon,bone marrow,liver,blood,cervix,lung,embryo,lymphocyte,breast,pancreas	CHSY1
CLEC2B	FOXA1	lung,Pancreatic Ductal,prostate,embryo,breast	CLEC2B
CLIC1	ASCL1	lung	CLIC1
CLIC1	BRD4	human Fetal Osteoblasts,vein,Human normal breast epithelial cells,lung,lymphocyte,other,brain,nervous system,breast,blood,bone,marrow,blood,retina	CLIC1
CLIC1	CTCF	cell:LUHMES,colorectum,retinal,kidney,spleen,ectoderm,cerebellar,renal cortex,prostate,lung/bronchus,gingival,spinal cord,cervix,skin,other,cell:rhabdomyoblast,keratinocyte,heart,epithelium,liver,aortic adventitial,vein,brain,colon,pancreas,embryo,muscle,bone marrow,breast,lung,fibroblast,blood	CLIC1
CLIC1	E2F6	embryo,lung,bone marrow,cervix	CLIC1
CLIC1	E2F7	cervix,colon,lung	CLIC1
CLIC1	ETS1	blood,other,blood,bone,marrow,kidney,prostate,vein,bone marrow,lung	CLIC1
CLIC1	FOSL2	brain,liver,lung,breast	CLIC1
CLIC1	FOXA1	other,breast,liver,lung,prostate,embryo,Pancreatic Ductal	CLIC1
CLIC1	FOXA2	cells:Caco2,liver,lung,endoderm,colon,embryo,unknown,Definitive Endoderm,skin	CLIC1
CLIC1	GABPA	liver,bone marrow,mesenchymal,prostate,lung,brain,breast,blood	CLIC1
CLIC1	GTF2B	cervix,lung	CLIC1
CLIC1	JUND	liver,cervix,blood,brain,colon,prostate,bone marrow,embryo,lung,breast,coronary artery	CLIC1
CLIC1	LMNB1	lung	CLIC1
CLIC1	MAX	bone marrow,embryo,breast,cervix,vein,liver,uterus,blood,brain,lung	CLIC1
CLIC1	MAZ	liver,blood,bone marrow,cervix,lung,Primitive interlobular tissue	CLIC1
CLIC1	NKX2-1	lung	CLIC1
CLIC1	PBX3	brain,blood,lung	CLIC1
CLIC1	POLR2A	brain,pancreas,lymphocyte,other,liver,vein,breast,uterus,kidney,blood,lung,colon,embryo,cervix,bone marrow	CLIC1
CLIC1	RAD21	breast,colon,lung,cervix,embryo,bone marrow,blood,brain,uterus,liver	CLIC1
CLIC1	RBL2	lung	CLIC1
CLTC	ASCL1	embryo,lung	CLTC
CLTC	BRCA1	mesenchymal,bone,breast,lung,cervix	CLTC
CLTC	BRD4	brain,blood,bone,marrow,human Fetal Osteoblasts,blood,cervix,breast,lung,lymphocyte,Human normal breast epithelial cells,kidney,nervous system,vein,retina,skin,other	CLTC
CLTC	CEBPB	colon,blood,other,liver,bone marrow,lung,human Fetal Osteoblasts,breast,cervix	CLTC
CLTC	CREB1	uterus,liver,lung,bone marrow,colon,embryo,blood	CLTC
CLTC	EP300	cell:rhabdomyoblast,bone marrow,liver,cervix,brain,kidney,embryo,renal cortex,mesenchymal,uterus,blood,lung,breast,other	CLTC
CLTC	ETS1	pancreas,vein,blood,bone,marrow,prostate,other,blood,bone marrow,lung,kidney	CLTC
CLTC	FOXA1	Pancreatic Ductal,liver,breast,prostate,lung,embryo	CLTC
CLTC	FOXA2	embryo,skin,liver,lung,endoderm	CLTC
CLTC	GABPA	brain,liver,bone marrow,lung,mesenchymal,cervix,embryo,breast,prostate,blood,blood,bone,marrow	CLTC
CLTC	GTF2B	lung,cervix	CLTC
CLTC	JUND	liver,coronary artery,lung,bone marrow,embryo,breast,colon	CLTC
CLTC	LMNB1	lung	CLTC
CLTC	MAFK	blood,liver,bone marrow,lung	CLTC
CLTC	MAX	vein,bone marrow,cervix,liver,lung,colon,breast,brain,blood	CLTC
CLTC	MAZ	Primitive interlobular tissue,bone marrow,liver,cervix,lung,blood	CLTC
CMTM6	CEBPB	colon,human Fetal Osteoblasts,breast,cell:HL60,blood,bone marrow,liver,embryo,uterus,lung,peripheral blood,other	CMTM6
CMTM6	FOXA1	breast,prostate,other,embryo,Pancreatic Ductal,lung,liver	CMTM6
CMTM6	FOXA2	lung,endoderm,liver,embryo,skin,Definitive Endoderm,unknown	CMTM6
CMTM6	GABPA	bone marrow,blood,cervix,lung,breast,liver,brain,blood,bone,marrow,prostate,mesenchymal	CMTM6
CMTM6	LMNB1	lung	CMTM6
CMTM6	MAZ	bone marrow,cervix,lung,blood,Primitive interlobular tissue	CMTM6
CNOT1	BCL3	lung	CNOT1
CNOT1	BRCA1	bone,mesenchymal,breast,lung	CNOT1
CNOT1	BRD4	other,lymphocyte,nervous system,blood,bone,marrow,blood,Human normal breast epithelial cells,breast,lung,retina,brain	CNOT1
CNOT1	CEBPB	breast,lung,human Fetal Osteoblasts,peripheral blood,other,colon,blood	CNOT1
CNOT1	CTCF	prostate,epithelium,heart,fibroblast,cerebellar,intestinal,liver,gingival,renal cortex,cervix,bone marrow,pancreas,lung,kidney,other,breast,spinal cord,vein,skin,colon,keratinocyte,aortic adventitial,brain,blood,embryo	CNOT1
CNOT1	E2F6	bone marrow,embryo,cervix,lung	CNOT1
CNOT1	EP300	brain,kidney,lung,cervix,blood,liver,breast,renal cortex	CNOT1
CNOT1	ETS1	prostate,blood,blood,bone,marrow,lung,vein,pancreas,kidney,bone marrow	CNOT1
CNOT1	FOXA2	embryo,lung,liver,unknown,skin	CNOT1
CNOT1	LMNB1	lung	CNOT1
CNOT1	MAX	liver,bone marrow,blood,breast,cervix,vein,embryo,lung	CNOT1
CNOT1	MAZ	Primitive interlobular tissue,cervix,lung,liver,bone marrow,blood	CNOT1
CNOT1	RFX5	embryo,brain,cervix,lung,liver,blood,bone marrow,colon	CNOT1
COPB1	CEBPB	human Fetal Osteoblasts,blood,lung,breast	COPB1
COPB1	E2F7	lung	COPB1
COPB1	EP300	renal cortex,cervix,breast,kidney,lung,embryo,blood,mesenchymal	COPB1
COPB1	ETS1	kidney,bone marrow,blood,bone,marrow,blood,pancreas,lung,prostate,vein	COPB1
COPB1	FOXA2	liver,lung,skin,endoderm,embryo	COPB1
COPB1	GTF2B	cervix,lung	COPB1
COPB1	MAFK	lung	COPB1
COPB1	MAZ	blood,Primitive interlobular tissue,cervix,liver,bone marrow,lung	COPB1
COPB1	PBX3	brain,blood,lung	COPB1
CSF3R	ASCL1	embryo,lung	CSF3R
CSF3R	BRD4	retina,lung,Human normal breast epithelial cells,breast,pancrea,blood	CSF3R
CSF3R	CEBPB	colon,breast,liver,peripheral blood,uterus,human Fetal Osteoblasts,blood,lung,bone marrow,cervix,other,cell:HL60	CSF3R
CSF3R	FOXA1	Pancreatic Ductal,breast,lung,prostate	CSF3R
CSF3R	POLR2A	breast,cervix,liver,pancreas,bone marrow,lung,blood	CSF3R
CTSS	CEBPB	blood,human Fetal Osteoblasts,other,liver,breast,bone marrow,peripheral blood,lung,cervix,colon	CTSS
CXCR1	CTCF	cell:rhabdomyoblast,renal cortex,brain,epithelium,neuroblast,heart,retina,retinal,lymphocyte,lung/bronchus,cerebellar,other,bone marrow,blood,intestinal,keratinocyte,gingival,cervix,liver,aortic adventitial,pancreas,muscle,lung,ectoderm,colorectum,kidney,breast,cell:LUHMES,vein,skin,prostate,colon,embryo,spleen,fibroblast,spinal cord	CXCR1
DAPP1	ASCL1	lung	DAPP1
DAPP1	CEBPB	colon,blood,peripheral blood,breast,lung	DAPP1
DAPP1	FOSL2	brain,breast,lung,liver	DAPP1
DAPP1	FOXA1	embryo,prostate,breast,liver,Pancreatic Ductal,lung	DAPP1
DAPP1	FOXA2	cells:Caco2,liver,skin,unknown,lung	DAPP1
DAPP1	JUN	bone marrow,lung,coronary artery,breast,human aortic endothelial cell,vein	DAPP1
DAPP1	JUND	liver,lung,cervix,bone marrow,colon,coronary artery	DAPP1
DAPP1	LMNB1	lung	DAPP1
DDX17	EP300	kidney,breast,heart,lung,mesenchymal,blood,renal cortex,cell:rhabdomyoblast,brain,cervix	DDX17
DDX17	FOXA1	prostate,Pancreatic Ductal,embryo,lung,breast	DDX17
DDX17	FOXA2	lung,liver,skin,Definitive Endoderm,embryo	DDX17
DDX17	LMNB1	lung	DDX17
DDX17	MAZ	Primitive interlobular tissue,lung,blood,bone marrow	DDX17
DDX17	POLR2A	brain,lymphocyte,uterus,other,breast,colon,kidney,blood,bone marrow,liver,cervix,embryo,lung,vein,pancreas	DDX17
DDX17	RBL2	lung	DDX17
DDX3X	BRD4	other,breast,cell:rhabdomyoblast,retina,blood,bone,marrow,brain,lymphocyte,pancrea,prostate,human Fetal Osteoblasts,nervous system,lung,vein,blood,Human normal breast epithelial cells	DDX3X
DDX3X	CEBPB	bone marrow,peripheral blood,breast,cervix,liver,colon,human Fetal Osteoblasts,blood,lung	DDX3X
DDX3X	CTCF	retina,brain,prostate,cell:LUHMES,cell:rhabdomyoblast,spinal cord,other,spleen,bone marrow,epithelium,breast,cervix,keratinocyte,fibroblast,blood,skin,lung,pancreas,gingival,cerebellar,aortic adventitial,colon,kidney,heart	DDX3X
DDX3X	EP300	renal cortex,kidney,mesenchymal,brain,breast,blood,cervix,embryo,blood,bone,marrow,prostate,uterus,lung	DDX3X
DDX3X	FOSL2	lung,liver	DDX3X
DDX3X	FOXA1	Pancreatic Ductal,breast,lung,prostate,embryo,liver,other	DDX3X
DDX3X	FOXA2	cells:Caco2,skin,embryo,endoderm,liver,lung	DDX3X
DDX3X	GABPA	bone marrow,brain,breast,cervix,lung,mesenchymal,prostate,liver,blood	DDX3X
DDX3X	GTF2B	cervix,lung	DDX3X
DDX3X	JUND	brain,liver,lung,cervix,bone marrow,embryo,colon,coronary artery	DDX3X
DDX3X	LMNB1	lung	DDX3X
DDX3X	MAFK	liver,lung	DDX3X
DDX3X	MAX	cervix,bone marrow,brain,liver,vein,embryo,blood,colon,uterus,breast,lung	DDX3X
DDX3X	MAZ	cervix,liver,Primitive interlobular tissue,blood,bone marrow,lung	DDX3X
DDX5	BRD4	blood,skin,vein,nervous system,blood,bone,marrow,prostate,retina,human Fetal Osteoblasts,breast,Human normal breast epithelial cells,pancrea,other,lymphocyte,brain,lung	DDX5
DDX5	CEBPB	lung,bone marrow,blood,colon,peripheral blood,breast,cervix	DDX5
DDX5	CREB1	blood,lung,uterus,embryo,liver,bone marrow	DDX5
DDX5	CTCF	cerebellar,cell:rhabdomyoblast,retina,colorectum,fibroblast,colon,liver,muscle,epithelium,aortic adventitial,vein,other,brain,heart,pancreas,ectoderm,spleen,bone marrow,keratinocyte,breast,lung,cervix,skin,intestinal,gingival,kidney,spinal cord,renal cortex,blood,embryo,prostate,cell:LUHMES	DDX5
DDX5	EP300	renal cortex,kidney,heart,uterus,blood,bone,marrow,cervix,brain,lung,blood,embryo,mesenchymal,breast	DDX5
DDX5	ETS1	lung,bone marrow,blood,prostate,kidney,other,vein,blood,bone,marrow	DDX5
DDX5	FOXA1	prostate,liver,Pancreatic Ductal,lung,breast,embryo	DDX5
DDX5	FOXA2	cells:Caco2,embryo,liver,Definitive Endoderm,lung,skin,unknown	DDX5
DDX5	GABPA	blood,lung,cervix,embryo,liver,bone marrow,brain,breast,prostate,mesenchymal,blood,bone,marrow	DDX5
DDX5	GTF2B	bone marrow,lung,cervix	DDX5
DDX5	JUND	lung,colon,embryo,liver,bone marrow,coronary artery	DDX5
DDX5	LMNB1	lung	DDX5
DDX5	MAX	bone marrow,vein,breast,colon,liver,lung,cervix,embryo,blood,brain	DDX5
DDX5	MAZ	lung,liver,Primitive interlobular tissue,bone marrow,blood,cervix	DDX5
DHCR24	BRD4	prostate,blood,Human normal breast epithelial cells,other,breast,lung,blood,bone,marrow,nervous system,retina	DHCR24
DHCR24	CEBPB	cervix,liver,lung,peripheral blood,breast,colon,human Fetal Osteoblasts,blood	DHCR24
DHCR24	EP300	lung,kidney,breast,cervix,renal cortex,blood,liver	DHCR24
DHCR24	FOXA1	Pancreatic Ductal,embryo,lung,prostate,breast,liver,other	DHCR24
DHCR24	FOXA2	skin,cells:Caco2,embryo,lung,liver,unknown,endoderm	DHCR24
DHCR24	GATA3	blood,breast,Blood,lung	DHCR24
DHCR24	GTF2B	lung,cervix	DHCR24
DHCR24	MAX	lung,cervix,bone marrow,liver,embryo,uterus,brain,blood,breast	DHCR24
DHCR24	MAZ	lung,cervix,liver,bone marrow,blood,Primitive interlobular tissue	DHCR24
DHCR24	NKX2-1	lung	DHCR24
DMXL2	BRCA1	bone,breast,lung,mesenchymal	DMXL2
DMXL2	CEBPB	lung,bone marrow,colon,breast,peripheral blood,blood	DMXL2
DMXL2	CTCF	renal cortex,cell:LUHMES,prostate,cell:rhabdomyoblast,vein,liver,bone marrow,blood,skin,breast,embryo,brain,cervix,muscle,epithelium,colon,other,aortic adventitial,lung,kidney,spinal cord	DMXL2
DMXL2	ETS1	kidney,prostate,blood,bone,marrow,vein,lung,bone marrow,blood	DMXL2
DMXL2	FOXA1	prostate,Pancreatic Ductal,embryo,liver,breast,colon,lung	DMXL2
DMXL2	FOXA2	colon,liver,unknown,skin,endoderm,embryo,lung	DMXL2
DMXL2	MAZ	liver,lung,blood,Primitive interlobular tissue,bone marrow,cervix	DMXL2
DNAJA1	CEBPB	breast,bone marrow,cervix,colon,peripheral blood,liver,blood,other,lung,human Fetal Osteoblasts	DNAJA1
DNAJA1	CREB1	embryo,lung,bone marrow,uterus,liver	DNAJA1
DNAJA1	ETS1	lung,blood,kidney,prostate,vein,blood,bone,marrow,pancreas,bone marrow	DNAJA1
DNAJA1	FOXA1	lung,liver,breast,Pancreatic Ductal,prostate	DNAJA1
DNAJA1	FOXA2	lung,embryo,liver,Definitive Endoderm,cells:Caco2,skin,unknown	DNAJA1
DNAJA1	GABPA	mesenchymal,breast,bone marrow,liver,cervix,embryo,brain,blood,blood,bone,marrow,lung,prostate	DNAJA1
DNAJA1	GTF2B	lung,cervix	DNAJA1
DNAJA1	HSF1	liver,breast,bone marrow,lung,colon,fibroblast,blood,other	DNAJA1
DNAJA1	LMNB1	lung	DNAJA1
DNAJA1	MAX	blood,brain,embryo,liver,lung,uterus,bone marrow,breast	DNAJA1
DNAJA1	MAZ	lung,bone marrow,blood,cervix,liver,Primitive interlobular tissue	DNAJA1
DOCK11	E2F6	embryo,bone marrow,cervix,lung	DOCK11
DOCK11	FOXA1	prostate,lung,liver,breast,other,embryo	DOCK11
DOCK11	FOXA2	skin,unknown,embryo,cells:Caco2,liver,lung,endoderm	DOCK11
DOCK11	MAZ	blood,lung,Primitive interlobular tissue,bone marrow	DOCK11
DOCK11	NKX2-1	lung	DOCK11
DUSP1	ATF3	blood,colon,liver,lung,embryo,bone marrow,patient,other	DUSP1
DUSP1	BCL3	lung	DUSP1
DUSP1	BHLHE40	lung,liver,bone marrow,blood	DUSP1
DUSP1	BRD4	retina,brain,blood,blood,bone,marrow,nervous system,human Fetal Osteoblasts,lung,Human normal breast epithelial cells,breast,vein,lymphocyte,other,cervix	DUSP1
DUSP1	CEBPB	uterus,cervix,cell:HL60,lung,other,liver,blood,peripheral blood,bone marrow,embryo,colon,human Fetal Osteoblasts,breast	DUSP1
DUSP1	CHD1	lung	DUSP1
DUSP1	CREB1	lung,blood,uterus,liver,bone marrow,embryo	DUSP1
DUSP1	CTCF	bone marrow,retina,colon,spleen,cerebellar,spinal cord,aortic adventitial,gingival,brain,epithelium,intestinal,skin,lung,muscle,cell:rhabdomyoblast,lung/bronchus,cell:LUHMES,ectoderm,neuroblast,prostate,uterus,other,embryo,breast,vein,renal cortex,fibroblast,keratinocyte,lymphocyte,liver,blood,kidney,heart,retinal,pancreas,colorectum,cervix	DUSP1
DUSP1	E2F6	lung,bone marrow,embryo	DUSP1
DUSP1	E2F7	lung	DUSP1
DUSP1	EP300	renal cortex,kidney,mesenchymal,colon,brain,liver,bone marrow,blood,prostate,embryo,uterus,breast,cervix,lung	DUSP1
DUSP1	ETS1	prostate,vein,lung,bone marrow,blood,bone,marrow,kidney	DUSP1
DUSP1	FOXA1	liver,breast,lung,prostate,other,embryo,Pancreatic Ductal	DUSP1
DUSP1	FOXA2	cells:Caco2,endoderm,unknown,liver,lung,skin,embryo	DUSP1
DUSP1	GTF2B	lung,cervix	DUSP1
DUSP1	JUN	kidney,human aortic endothelial cell,breast,lung,embryo,cervix,bone marrow,vein,liver,coronary artery	DUSP1
DUSP1	JUND	embryo,brain,bone marrow,cervix,liver,lung,colon,blood,coronary artery	DUSP1
DUSP1	LMNB1	lung	DUSP1
DUSP1	MAFK	lung,blood,bone marrow,liver,cervix	DUSP1
DUSP1	MAX	cervix,blood,bone marrow,vein,liver,lung,embryo,uterus	DUSP1
DUSP1	MAZ	blood,bone marrow,Primitive interlobular tissue,cervix,liver,lung	DUSP1
DUSP1	PBX3	blood,lung,brain	DUSP1
DUSP1	POLR2A	uterus,lung,colon,kidney,brain,bone marrow,pancreas,blood,breast,lymphocyte,cervix,vein,embryo,other,liver	DUSP1
DUSP1	RAD21	uterus,breast,lung,cervix,liver,blood,colon,bone marrow,embryo,brain	DUSP1
DUSP6	ASCL1	lung	DUSP6
DUSP6	BRCA1	cervix,mesenchymal,lung,breast	DUSP6
DUSP6	CEBPB	bone marrow,lung,peripheral blood,uterus,colon,blood,cell:HL60,liver,cervix,breast,human Fetal Osteoblasts,other	DUSP6
DUSP6	E2F6	embryo,cervix,lung	DUSP6
DUSP6	ELF1	mesenchymal,brain,breast,lung,liver,blood	DUSP6
DUSP6	EP300	blood,uterus,lung,liver,brain,breast,mesenchymal,embryo,cervix,cell:rhabdomyoblast,kidney,renal cortex,other,bone marrow	DUSP6
DUSP6	FOXA1	uterus,Pancreatic Ductal,embryo,prostate,liver,lung,other,breast	DUSP6
DUSP6	FOXA2	embryo,liver,lung,skin,endoderm,unknown,Definitive Endoderm,cells:Caco2	DUSP6
DUSP6	GABPA	mesenchymal,prostate,brain,blood,liver,embryo,cervix,lung,breast	DUSP6
DUSP6	GATA3	lung,breast,brain,Blood,blood	DUSP6
DUSP6	LMNB1	lung	DUSP6
DUSP6	MAZ	cervix,blood,liver,lung,Primitive interlobular tissue	DUSP6
DUSP6	NKX2-1	lung	DUSP6
EEF1A1	ASCL1	lung	EEF1A1
EEF1A1	BRD4	other,lymphocyte,Human normal breast epithelial cells,cell:rhabdomyoblast,blood,bone,marrow,pancrea,retina,brain,breast,skin,vein,human Fetal Osteoblasts,lung,blood,cervix,nervous system	EEF1A1
EEF1A1	CEBPB	breast,human Fetal Osteoblasts,liver,lung,uterus,embryo,colon,blood,other,bone marrow,peripheral blood,cervix	EEF1A1
EEF1A1	EP300	mesenchymal,renal cortex,cell:rhabdomyoblast,blood,liver,colon,embryo,bone marrow,lung,breast,uterus,kidney,cervix	EEF1A1
EEF1A1	ETS1	blood,other,vein,pancreas,kidney,prostate,bone marrow,lung,blood,bone,marrow	EEF1A1
EEF1A1	FOXA1	embryo,liver,prostate,Pancreatic Ductal,lung,other,breast	EEF1A1
EEF1A1	FOXA2	skin,lung,liver,cells:Caco2,endoderm,Definitive Endoderm,unknown,embryo	EEF1A1
EEF1A1	GABPA	lung,liver,bone marrow,cervix,breast,prostate,blood	EEF1A1
EEF1A1	GATA3	breast,lung	EEF1A1
EEF1A1	GATA4	skin,stomach,lung,purified cardiomyocyte G296S mutants	EEF1A1
EEF1A1	GTF2B	lung,cervix	EEF1A1
EEF1A1	JUND	colon,breast,liver,lung,brain,coronary artery,embryo,bone marrow	EEF1A1
EEF1A1	LMNB1	lung	EEF1A1
EEF1A1	MAX	brain,liver,blood,embryo,cervix,vein,bone marrow,lung,uterus,breast	EEF1A1
EEF1A1	MAZ	blood,liver,Primitive interlobular tissue,cervix,bone marrow,lung	EEF1A1
EEF1B2	BRD4	nervous system,brain,Human normal breast epithelial cells,other,cervix,retina,lung,blood,bone,marrow,lymphocyte,breast,blood	EEF1B2
EEF1B2	CREB1	uterus,lung,blood,liver	EEF1B2
EEF1B2	CTCF	skin,cell:LUHMES,embryo,kidney,bone marrow,cervix,fibroblast,cerebellar,prostate,ectoderm,keratinocyte,liver,muscle,breast,brain,blood,retinal,epithelium,lung,colon,pancreas,heart,vein,other,renal cortex,intestinal	EEF1B2
EEF1B2	EP300	breast,renal cortex,kidney,blood,liver,lung,cell:rhabdomyoblast,brain,cervix,embryo	EEF1B2
EEF1B2	ETS1	kidney,blood,lung,prostate,vein,blood,bone,marrow,other	EEF1B2
EEF1B2	FOXA1	prostate,Pancreatic Ductal,liver,breast,lung	EEF1B2
EEF1B2	FOXA2	lung,skin,liver,endoderm,embryo,Definitive Endoderm	EEF1B2
EEF1B2	GABPA	mesenchymal,prostate,bone marrow,cervix,blood,liver,breast,brain,blood,bone,marrow,lung,embryo	EEF1B2
EEF1B2	GTF2B	cervix,lung,bone marrow	EEF1B2
EEF1B2	LMNB1	lung	EEF1B2
EEF1B2	MAX	vein,cervix,lung,embryo,blood,liver,colon,uterus,brain,breast,bone marrow	EEF1B2
EEF1B2	MAZ	cervix,liver,blood,Primitive interlobular tissue,lung,bone marrow	EEF1B2
EEF1G	BCL3	blood,lung	EEF1G
EEF1G	BRCA1	cervix,breast,bone,lung,mesenchymal	EEF1G
EEF1G	CEBPB	blood,breast,liver,cervix,lung	EEF1G
EEF1G	CHD1	lung	EEF1G
EEF1G	CTCF	liver,aortic adventitial,gingival,pancreas,brain,cell:LUHMES,fibroblast,prostate,skin,other,spinal cord,heart,bone marrow,lung,breast,blood,epithelium,cerebellar,cervix,vein,kidney,cell:rhabdomyoblast,keratinocyte,retina,colon	EEF1G
EEF1G	ELF1	blood,breast,lung,liver,mesenchymal	EEF1G
EEF1G	EP300	cell:rhabdomyoblast,cervix,breast,colon,uterus,brain,blood,renal cortex,lung,kidney	EEF1G
EEF1G	ETS1	bone marrow,lung,kidney,blood,vein,blood,bone,marrow	EEF1G
EEF1G	FOSL2	breast,liver,lung,brain	EEF1G
EEF1G	FOXA1	prostate,liver,breast,other,Pancreatic Ductal,lung,embryo	EEF1G
EEF1G	FOXA2	Definitive Endoderm,embryo,endoderm,lung,cells:Caco2,skin,liver,unknown	EEF1G
EEF1G	GATA3	Blood,brain,lung,breast,blood	EEF1G
EEF1G	GTF2B	lung,cervix	EEF1G
EEF1G	JUND	bone marrow,coronary artery,lung,cervix,liver,embryo,brain,colon	EEF1G
EEF1G	LMNB1	lung	EEF1G
EEF1G	MAZ	cervix,blood,liver,bone marrow,lung,Primitive interlobular tissue	EEF1G
EEF1G	PBX3	lung,blood	EEF1G
EEF1G	POLR2A	pancreas,uterus,bone marrow,embryo,vein,blood,breast,cervix,kidney,liver,colon,other,lung,lymphocyte,brain	EEF1G
EEF1G	RB1	lung	EEF1G
EHF	ASCL1	lung	EHF
EHF	CEBPB	human Fetal Osteoblasts,embryo,colon,lung,uterus,cervix,liver,bone marrow,peripheral blood,blood,cell:HL60,other,breast	EHF
EHF	CREB1	lung,liver	EHF
EHF	EP300	kidney,colon,brain,uterus,lung,renal cortex,cervix,breast,bone marrow,blood,liver	EHF
EHF	FOXA1	Pancreatic Ductal,embryo,lung,uterus,liver,prostate,other,breast	EHF
EHF	FOXA2	endoderm,liver,colon,embryo,lung,skin,unknown,cells:Caco2,Definitive Endoderm	EHF
EHF	GATA3	lung,breast,blood,Blood	EHF
EIF2S3	CEBPB	human Fetal Osteoblasts,liver,other,uterus,bone marrow,cervix,lung,blood,peripheral blood,colon,breast,cell:HL60,embryo	EIF2S3
EIF2S3	CREB1	liver,uterus,embryo,bone marrow,lung,blood	EIF2S3
EIF2S3	CTCF	colon,cell:rhabdomyoblast,gingival,lymphocyte,cell:LUHMES,spleen,pancreas,ectoderm,renal cortex,intestinal,embryo,heart,kidney,brain,skin,epithelium,retina,Embryonic Kidney,bone marrow,cerebellar,fibroblast,cervix,spinal cord,lung/bronchus,blood,prostate,aortic adventitial,breast,liver,lung,other,keratinocyte,vein,colorectum,muscle	EIF2S3
EIF2S3	GABPA	brain,lung,blood,embryo,breast,liver,prostate,cervix,mesenchymal,bone marrow	EIF2S3
EIF2S3	GTF2B	lung,cervix	EIF2S3
EIF2S3	MAX	brain,cervix,embryo,bone marrow,liver,uterus,breast,blood,lung	EIF2S3
EIF2S3	MAZ	cervix,liver,blood,bone marrow,lung,Primitive interlobular tissue	EIF2S3
EIF3L	ASCL1	lung	EIF3L
EIF3L	BRD4	prostate,lymphocyte,blood,bone,marrow,breast,nervous system,cervix,Human normal breast epithelial cells,lung,brain,blood,retina,other	EIF3L
EIF3L	CEBPB	lung,breast,blood,liver	EIF3L
EIF3L	CTCF	lung,retinal,heart,muscle,bone marrow,epithelium,fibroblast,spinal cord,neuroblast,vein,prostate,other,pancreas,keratinocyte,retina,breast,embryo,intestinal,kidney,Embryonic Kidney,gingival,aortic adventitial,renal cortex,colon,lung/bronchus,cell:rhabdomyoblast,cell:LUHMES,spleen,skin,cervix,cerebellar,blood,brain,liver	EIF3L
EIF3L	ELF1	breast,liver,lung,other,colon,blood,bone marrow,brain,mesenchymal	EIF3L
EIF3L	ETS1	pancreas,prostate,vein,lung,bone marrow,blood,kidney,blood,bone,marrow,other	EIF3L
EIF3L	FOXA2	endoderm,liver,embryo,lung,skin	EIF3L
EIF3L	GABPA	mesenchymal,brain,cervix,bone marrow,liver,lung,prostate,embryo,breast,blood,bone,marrow,blood	EIF3L
EIF3L	GTF2B	lung,cervix	EIF3L
EIF3L	LMNB1	lung	EIF3L
EIF3L	MAZ	bone marrow,lung,liver,blood,Primitive interlobular tissue,cervix	EIF3L
EIF3L	POLR2A	vein,brain,breast,pancreas,bone marrow,liver,embryo,uterus,blood,kidney,colon,other,lung,lymphocyte,cervix	EIF3L
EIF3L	RBL2	lung	EIF3L
EIF4A2	CEBPB	blood,cervix,peripheral blood,lung,colon,other,human Fetal Osteoblasts,embryo,breast,bone marrow	EIF4A2
EIF4A2	E2F6	lung,embryo,bone marrow	EIF4A2
EIF4A2	E2F7	lung,colon	EIF4A2
EIF4A2	ELF1	other,brain,breast,mesenchymal,liver,lung,bone marrow,blood	EIF4A2
EIF4A2	EP300	cervix,cell:rhabdomyoblast,kidney,blood,uterus,embryo,mesenchymal,vein,breast,lung,renal cortex	EIF4A2
EIF4A2	ETS1	lung,blood,bone,marrow,kidney,other,bone marrow,pancreas,vein,blood,prostate	EIF4A2
EIF4A2	FOXA1	Pancreatic Ductal,embryo,breast,prostate,lung,liver	EIF4A2
EIF4A2	FOXA2	Definitive Endoderm,liver,skin,unknown,embryo,lung	EIF4A2
EIF4A2	GABPA	prostate,blood,bone marrow,liver,lung,cervix,brain,breast,mesenchymal	EIF4A2
EIF4A2	GTF2B	cervix,lung,bone marrow	EIF4A2
EIF4A2	JUND	bone marrow,embryo,colon,lung	EIF4A2
EIF4A2	MAZ	cervix,bone marrow,lung,liver,blood,Primitive interlobular tissue	EIF4A2
EIF4A2	POLR2A	bone marrow,pancreas,lung,liver,embryo,other,vein,cervix,blood,kidney,uterus,colon,breast,lymphocyte,brain	EIF4A2
EIF4B	BRCA1	mesenchymal,lung,bone,cervix,breast	EIF4B
EIF4B	BRD4	cell:rhabdomyoblast,skin,vein,cervix,blood,lymphocyte,pancrea,nervous system,human Fetal Osteoblasts,other,Human normal breast epithelial cells,lung,breast,brain,retina,blood,bone,marrow	EIF4B
EIF4B	CEBPB	colon,blood,lung,embryo,uterus,other,bone marrow,cervix,liver,breast	EIF4B
EIF4B	CREB1	uterus,liver,lung	EIF4B
EIF4B	CTCF	fibroblast,cell:rhabdomyoblast,spinal cord,skin,retina,cervix,retinal,colon,cerebellar,other,pancreas,gingival,renal cortex,prostate,cell:LUHMES,kidney,blood,vein,spleen,aortic adventitial,colorectum,heart,muscle,bone marrow,embryo,keratinocyte,breast,intestinal,lung/bronchus,brain,epithelium,lung,liver	EIF4B
EIF4B	E2F7	lung,colon	EIF4B
EIF4B	ELF1	breast,other,mesenchymal,brain,liver,bone marrow,blood,lung	EIF4B
EIF4B	EP300	renal cortex,brain,blood,lung,liver,breast,cell:rhabdomyoblast,kidney,cervix	EIF4B
EIF4B	ETS1	other,lung,bone marrow,blood,kidney,prostate,vein,blood,bone,marrow	EIF4B
EIF4B	FOSL2	lung,liver	EIF4B
EIF4B	GABPA	brain,mesenchymal,liver,blood,bone,marrow,blood,bone marrow,lung,prostate,breast,cervix	EIF4B
EIF4B	GTF2B	lung,cervix	EIF4B
EIF4B	JUND	liver,colon,embryo,bone marrow,lung,coronary artery	EIF4B
EIF4B	LMNB1	lung	EIF4B
EIF4B	MAFK	cervix,bone marrow,liver,lung	EIF4B
EIF4B	MAX	lung,cervix,bone marrow,embryo,blood,liver,colon,uterus,brain,breast,vein	EIF4B
EIF4B	MAZ	blood,lung,cervix,bone marrow,liver,Primitive interlobular tissue	EIF4B
EIF4B	MXI1	embryo,blood,lung,bone marrow,cervix,liver,brain	EIF4B
EIF4B	NKX2-1	lung	EIF4B
EIF4G2	ASCL1	embryo,lung	EIF4G2
EIF4G2	ATF3	patient,lung,colon	EIF4G2
EIF4G2	CEBPB	other,colon,breast,bone marrow,liver,lung,blood,peripheral blood	EIF4G2
EIF4G2	CTCF	vein,gingival,keratinocyte,lung,brain,blood,breast,skin,pancreas,bone marrow	EIF4G2
EIF4G2	FOXA2	embryo,liver,skin,lung,endoderm	EIF4G2
EIF4G2	GTF2B	cervix,lung	EIF4G2
EIF4G2	LMNB1	lung	EIF4G2
EIF4G2	MAX	liver,embryo,bone marrow,lung,uterus,brain,blood,breast	EIF4G2
EIF4G2	MAZ	lung,blood,cervix,bone marrow,Primitive interlobular tissue	EIF4G2
EIF4G2	MXI1	cervix,lung	EIF4G2
ELF1	ATF3	bone marrow,colon,patient,lung	ELF1
ELF1	CEBPB	blood,breast,bone marrow,lung,colon,human Fetal Osteoblasts,cervix,peripheral blood,cell:HL60	ELF1
ELF1	CREB1	embryo,liver,lung	ELF1
ELF1	CTCF	lymphocyte,blood,cell:rhabdomyoblast,colorectum,colon,other,heart,gingival,skin,ectoderm,kidney,cerebellar,bone marrow,prostate,cervix,spinal cord,liver,embryo,uterus,brain,retina,vein,muscle,lung,keratinocyte,intestinal,spleen,renal cortex,epithelium,breast,pancreas,cell:LUHMES,fibroblast,aortic adventitial,retinal,lung/bronchus	ELF1
ELF1	ETS1	pancreas,blood,vein,bone marrow,blood,bone,marrow,lung,kidney,prostate	ELF1
ELF1	FOSL2	breast,brain,lung,liver	ELF1
ELF1	FOXA1	embryo,liver,prostate,breast,lung,Pancreatic Ductal,other	ELF1
ELF1	FOXA2	lung,unknown,liver,endoderm,embryo,cells:Caco2,skin,Definitive Endoderm	ELF1
ELF1	GTF2B	lung,cervix	ELF1
ELF1	JUND	liver,colon,blood,breast,coronary artery,lung,brain,embryo,bone marrow,cervix	ELF1
ELF1	MAX	liver,bone marrow,breast,brain,colon,blood,lung,uterus,embryo	ELF1
ELF1	MAZ	blood,cervix,Primitive interlobular tissue,liver,bone marrow,lung	ELF1
ELF1	NKX2-1	lung	ELF1
ELOVL5	CEBPB	blood,colon,lung,breast,bone marrow	ELOVL5
ELOVL5	CREB1	colon,liver,uterus,embryo,blood,lung,bone marrow	ELOVL5
ELOVL5	E2F6	bone marrow,embryo,lung	ELOVL5
ELOVL5	EP300	renal cortex,kidney,mesenchymal,lung,cervix,blood,breast,brain	ELOVL5
ELOVL5	FOXA2	lung,unknown,Definitive Endoderm,liver,cells:Caco2,embryo	ELOVL5
ELOVL5	LMNB1	lung	ELOVL5
ELOVL5	MAX	blood,liver,bone marrow,cervix,vein,lung,brain,uterus,breast	ELOVL5
ELOVL5	MAZ	Primitive interlobular tissue,blood,cervix,liver,lung,bone marrow	ELOVL5
EPAS1	BRD4	vein,brain,Human normal breast epithelial cells,breast,blood,retina,cell:rhabdomyoblast,nervous system,other,lung,human Fetal Osteoblasts	EPAS1
EPAS1	CEBPB	breast,colon,other,peripheral blood,lung,embryo,blood,cervix,human Fetal Osteoblasts,liver,bone marrow,uterus	EPAS1
EPAS1	CHD1	lung	EPAS1
EPAS1	CTCF	epithelium,lung/bronchus,lung,heart,cell:LUHMES,cell:rhabdomyoblast,cerebellar,skin,blood,renal cortex,pancreas,cervix,fibroblast,other,kidney,embryo,brain,spleen,ectoderm,colorectum,prostate,bone marrow,keratinocyte,intestinal,muscle,aortic adventitial,colon,retinal,vein,liver,spinal cord,gingival,breast,uterus,retina	EPAS1
EPAS1	E2F6	lung,embryo,bone marrow	EPAS1
EPAS1	E2F7	lung,colon	EPAS1
EPAS1	EP300	cell:rhabdomyoblast,breast,bone marrow,cervix,brain,blood,mesenchymal,renal cortex,kidney,lung,liver	EPAS1
EPAS1	ETS1	kidney,prostate,bone marrow,blood,bone,marrow,vein,lung	EPAS1
EPAS1	FOXA1	Pancreatic Ductal,embryo,prostate,other,lung,liver,breast	EPAS1
EPAS1	FOXA2	endoderm,unknown,cells:Caco2,lung,liver,embryo,Definitive Endoderm,skin	EPAS1
EPAS1	GATA3	blood,breast,lung,Brain,brain,Blood,lymphocyte	EPAS1
EPAS1	GTF2B	lung,cervix	EPAS1
EPAS1	LMNB1	lung	EPAS1
EPAS1	MAX	bone marrow,breast,cervix,brain,liver,embryo,lung	EPAS1
EPAS1	MAZ	bone marrow,blood,liver,cervix,lung,Primitive interlobular tissue	EPAS1
EPAS1	PBX3	brain,lung,blood	EPAS1
EPAS1	RAD21	blood,cervix,embryo,liver,brain,colon,bone marrow,breast,uterus,lung	EPAS1
ETS2	CEBPB	cervix,lung,colon,bone marrow,other,peripheral blood,human Fetal Osteoblasts,blood,liver,breast	ETS2
ETS2	CHD1	lung	ETS2
ETS2	CTCF	intestinal,cell:rhabdomyoblast,colon,retina,blood,brain,cervix,epithelium,prostate,breast,aortic adventitial,muscle,pancreas,cell:LUHMES,kidney,lung/bronchus,vein,skin,fibroblast,embryo,liver,spinal cord,bone marrow,lung,cerebellar,renal cortex,keratinocyte,ectoderm,neuroblast,colorectum,spleen,heart,other,gingival	ETS2
ETS2	E2F6	lung,bone marrow,cervix,embryo	ETS2
ETS2	EP300	bone marrow,lung,renal cortex,kidney,mesenchymal,colon,blood,uterus,liver,cervix,brain,breast	ETS2
ETS2	FOXA1	Pancreatic Ductal,embryo,prostate,breast,lung,liver	ETS2
ETS2	FOXA2	lung,endoderm,embryo,liver,Definitive Endoderm,unknown,cells:Caco2,skin	ETS2
ETS2	GATA3	lung,brain,lymphocyte,breast,blood,Blood	ETS2
ETS2	GTF2B	lung,cervix	ETS2
ETS2	JUND	lung,bone marrow,cervix,liver,colon,brain,coronary artery,embryo	ETS2
ETS2	MAX	cervix,embryo,bone marrow,vein,lung,blood,liver,colon,uterus,breast,brain	ETS2
ETS2	MAZ	Primitive interlobular tissue,bone marrow,liver,blood,cervix,lung	ETS2
ETS2	NKX2-1	lung	ETS2
FAM107B	BRD4	lung,lymphocyte,other,Human normal breast epithelial cells,pancrea,blood,bone,marrow,brain,breast,vein,nervous system,retina,blood	FAM107B
FAM107B	CEBPB	cervix,peripheral blood,lung,embryo,cell:HL60,breast,other,human Fetal Osteoblasts,blood,colon,bone marrow,liver	FAM107B
FAM107B	CTCF	cell:LUHMES,muscle,keratinocyte,spleen,blood,kidney,colon,brain,embryo,cervix,ectoderm,skin,epithelium,fibroblast,cell:rhabdomyoblast,other,spinal cord,liver,vein,lung,prostate,breast,gingival,aortic adventitial,heart,cerebellar,retina,pancreas,bone marrow,intestinal,renal cortex	FAM107B
FAM107B	EP300	liver,brain,kidney,lung,breast,other,blood,cervix,renal cortex	FAM107B
FAM107B	FOXA1	prostate,other,lung,Pancreatic Ductal,liver,breast	FAM107B
FAM107B	FOXA2	embryo,unknown,cells:Caco2,lung,liver,skin	FAM107B
FAM107B	GATA3	Blood,breast,blood,lung	FAM107B
FAM107B	JUND	liver,coronary artery,lung,cervix,blood,embryo,colon,breast	FAM107B
FAM107B	MAX	bone marrow,brain,cervix,liver,colon,embryo,lung,uterus,blood	FAM107B
FAM107B	MAZ	Primitive interlobular tissue,cervix,blood,liver,lung,bone marrow	FAM107B
FBXL5	BRD4	other,human Fetal Osteoblasts,lymphocyte,brain,nervous system,pancrea,breast,skin,blood,blood,bone,marrow,cervix,lung,cell:rhabdomyoblast,Human normal breast epithelial cells,vein,retina	FBXL5
FBXL5	CEBPB	bone marrow,peripheral blood,colon,cervix,other,cell:HL60,blood,lung,breast,human Fetal Osteoblasts	FBXL5
FBXL5	E2F6	lung,embryo,cervix,bone marrow	FBXL5
FBXL5	EP300	kidney,renal cortex,cell:rhabdomyoblast,breast,blood,brain,lung,cervix,embryo,uterus	FBXL5
FBXL5	ETS1	pancreas,prostate,other,blood,lung,vein,bone marrow,blood,bone,marrow,kidney	FBXL5
FBXL5	FOXA1	Pancreatic Ductal,embryo,prostate,other,lung,liver,breast	FBXL5
FBXL5	FOXA2	liver,embryo,Definitive Endoderm,lung,endoderm,cells:Caco2,skin,unknown	FBXL5
FBXL5	GABPA	breast,brain,embryo,cervix,bone marrow,lung,blood,prostate,mesenchymal,liver	FBXL5
FBXL5	GATA3	brain,lung,breast,blood,Blood	FBXL5
FBXL5	GTF2B	cervix,lung	FBXL5
FBXL5	LMNB1	lung	FBXL5
FBXL5	MAZ	liver,lung,blood,cervix,bone marrow,Primitive interlobular tissue	FBXL5
FBXL5	NKX2-1	lung	FBXL5
FBXL5	POLR2A	pancreas,bone marrow,colon,breast,uterus,kidney,other,embryo,lung,blood,lymphocyte,vein,liver,cervix,brain	FBXL5
FCGR2A	ATF3	bone marrow,colon,lung	FCGR2A
FCGR2A	BDP1	bone marrow,cervix,lung	FCGR2A
FCGR2A	CEBPB	peripheral blood,blood,bone marrow,other,lung,liver,cell:HL60,cervix,breast	FCGR2A
FCGR2A	FOSL2	human Fetal Osteoblasts,lung	FCGR2A
FCGR2A	FOXA1	embryo,lung,Pancreatic Ductal,liver,breast,prostate	FCGR2A
FCGR2A	MAZ	lung,bone marrow,blood,Primitive interlobular tissue	FCGR2A
FCGR3A	CEBPB	lung,peripheral blood,breast,bone marrow	FCGR3A
FER1L6	JUN	bone marrow,human aortic endothelial cell,cervix,coronary artery,breast,lung	FER1L6
FFAR2	FOXA1	prostate,lung,Pancreatic Ductal,liver,other,breast	FFAR2
FOS	BHLHE40	bone marrow,blood,lung	FOS
FOS	CEBPB	blood,cell:HL60,liver,breast,colon,peripheral blood,lung,other,bone marrow,cervix	FOS
FOS	CHD1	lung,blood,embryo	FOS
FOS	CREB1	liver,bone marrow,embryo,lung,blood	FOS
FOS	E2F6	lung,cervix,bone marrow,embryo	FOS
FOS	E2F7	lung,colon	FOS
FOS	EP300	kidney,mesenchymal,blood,brain,cervix,uterus,breast,other,lung,bone marrow,embryo,renal cortex,prostate	FOS
FOS	FOXA1	Pancreatic Ductal,breast,lung,other,liver,prostate	FOS
FOS	FOXA2	skin,liver,lung,endoderm,unknown,embryo	FOS
FOS	GTF2B	bone marrow,cervix,lung	FOS
FOS	JUN	kidney,bone marrow,breast,human aortic endothelial cell,lung	FOS
FOS	LMNB1	lung	FOS
FOS	MAFK	liver,lung,bone marrow,cervix	FOS
FOS	MAX	brain,bone marrow,breast,lung,blood,liver	FOS
FOS	MAZ	cervix,liver,bone marrow,lung,blood,Primitive interlobular tissue	FOS
FOS	PBX3	lung,blood	FOS
FOS	POLR2A	colon,lymphocyte,vein,brain,blood,kidney,uterus,liver,bone marrow,cervix,other,lung,embryo,breast,pancreas	FOS
FOS	RBL2	lung	FOS
FOS	RFX5	lung	FOS
FPR1	LMNB1	lung	FPR1
FPR2	LMNB1	lung	FPR2
FTH1	BRD4	human Fetal Osteoblasts,lymphocyte,Human normal breast epithelial cells,breast,nervous system,retina,other,pancrea,blood,bone,marrow,lung,vein,brain,blood,cervix	FTH1
FTH1	CEBPB	other,breast,colon,bone marrow,blood,cervix,uterus,lung,embryo,peripheral blood,human Fetal Osteoblasts,liver,cell:HL60	FTH1
FTH1	CREB1	embryo,liver,lung	FTH1
FTH1	E2F6	lung,embryo,bone marrow	FTH1
FTH1	EP300	blood,mesenchymal,lung,embryo,bone marrow,liver,brain,renal cortex,kidney,breast,cell:rhabdomyoblast,cervix	FTH1
FTH1	ETS1	prostate,blood,lung,vein,other,blood,bone,marrow,bone marrow,kidney	FTH1
FTH1	FOXA2	lung,skin,liver,unknown,embryo,cells:Caco2,endoderm	FTH1
FTH1	GABPA	mesenchymal,bone marrow,embryo,liver,cervix,breast,prostate,blood,brain,lung,blood,bone,marrow	FTH1
FTH1	GATA3	brain,breast,blood,lung	FTH1
FTH1	GTF2B	cervix,lung,bone marrow	FTH1
FTH1	LMNB1	lung	FTH1
FTH1	MAZ	liver,blood,cervix,bone marrow,lung,Primitive interlobular tissue	FTH1
FTH1	PBX3	blood,lung,brain	FTH1
FTH1	POLR2A	colon,other,lung,vein,blood,bone marrow,cervix,liver,pancreas,breast,kidney,embryo,lymphocyte,brain,uterus	FTH1
G0S2	CEBPB	blood,breast,uterus,liver,bone marrow,cervix,colon,embryo,lung,peripheral blood,human Fetal Osteoblasts,other	G0S2
G0S2	E2F6	bone marrow,embryo,lung	G0S2
G0S2	LMNB1	lung	G0S2
GABARAP	ASCL1	lung	GABARAP
GABARAP	ATF3	lung,liver,embryo,patient,blood,bone marrow,colon	GABARAP
GABARAP	BCL3	lung,blood	GABARAP
GABARAP	BRD4	blood,bone,marrow,nervous system,skin,vein,breast,other,brain,blood,retina,Human normal breast epithelial cells,lung,cervix	GABARAP
GABARAP	CHD1	lung	GABARAP
GABARAP	CREB1	lung,blood,uterus,liver,embryo	GABARAP
GABARAP	CTCF	embryo,muscle,intestinal,fibroblast,gingival,cell:rhabdomyoblast,neuroblast,vein,skin,kidney,cell:LUHMES,renal cortex,blood,keratinocyte,heart,other,bone marrow,ectoderm,cervix,brain,epithelium,liver,spleen,spinal cord,pancreas,colon,prostate,lung,breast	GABARAP
GABARAP	E2F6	lung,embryo,bone marrow	GABARAP
GABARAP	E2F7	cervix,colon,lung	GABARAP
GABARAP	EP300	cell:rhabdomyoblast,cervix,mesenchymal,other,embryo,uterus,blood,lung,renal cortex,kidney,breast	GABARAP
GABARAP	ETS1	other,blood,bone,marrow,prostate,vein,kidney,bone marrow,pancreas,blood,lung	GABARAP
GABARAP	FOSL2	brain,liver,lung	GABARAP
GABARAP	GABPA	blood,breast,cervix,blood,bone,marrow,brain,bone marrow,liver,lung,prostate,mesenchymal,embryo	GABARAP
GABARAP	GTF2B	lung,cervix	GABARAP
GABARAP	LMNB1	lung	GABARAP
GABARAP	MAX	brain,bone marrow,embryo,colon,cervix,vein,blood,liver,lung,uterus,breast	GABARAP
GABARAP	MAZ	Primitive interlobular tissue,bone marrow,liver,cervix,lung,blood	GABARAP
GABARAP	RAD21	lung,bone marrow,cervix,brain,embryo,liver,colon	GABARAP
GABARAP	RB1	lung	GABARAP
GAPDH	CEBPB	colon,cervix,liver,breast,lung,other,human Fetal Osteoblasts,peripheral blood,blood,bone marrow	GAPDH
GAPDH	CHD1	lung,embryo	GAPDH
GAPDH	CTCF	keratinocyte,epithelium,neuroblast,lymphocyte,ectoderm,colon,spleen,cerebellar,pancreas,breast,lung/bronchus,retinal,intestinal,aortic adventitial,cell:LUHMES,spinal cord,brain,bone marrow,heart,cell:rhabdomyoblast,Embryonic Kidney,fibroblast,liver,prostate,blood,vein,muscle,cervix,skin,embryo,retina,other,gingival,lung,renal cortex,colorectum,kidney	GAPDH
GAPDH	E2F6	lung,embryo,cervix,bone marrow	GAPDH
GAPDH	EHF	lung,cell:Human Bronchial Epithelial cell Line,colon	GAPDH
GAPDH	EP300	lung,breast,uterus,renal cortex,colon,kidney,liver,cervix,brain,blood,mesenchymal,embryo	GAPDH
GAPDH	ETS1	kidney,prostate,other,lung,blood,bone,marrow,vein,blood,pancreas,bone marrow	GAPDH
GAPDH	FOSL2	brain,liver,lung	GAPDH
GAPDH	FOXA2	embryo,lung,liver,skin,endoderm,cells:Caco2	GAPDH
GAPDH	GABPA	brain,prostate,blood,lung,cervix,embryo,liver,bone marrow,breast,mesenchymal	GAPDH
GAPDH	GTF2B	cervix,bone marrow,lung	GAPDH
GAPDH	HIF1A	bone,breast,other,blood,lung,renal tubular cells,patient	GAPDH
GAPDH	JUND	brain,cervix,bone marrow,embryo,lung,colon,prostate,coronary artery,liver	GAPDH
GAPDH	LMNB1	lung	GAPDH
GAPDH	MAFK	lung,cervix,embryo,bone marrow,liver,blood	GAPDH
GAPDH	MAX	lung,embryo,bone marrow,vein,cervix,blood,liver,uterus,breast,brain	GAPDH
GAPDH	MAZ	cervix,Primitive interlobular tissue,blood,bone marrow,liver,lung	GAPDH
GAPDH	PBX3	blood,brain,lung	GAPDH
GAPDH	POLR2A	pancreas,uterus,embryo,lung,other,breast,blood,bone marrow,kidney,lymphocyte,brain,cervix,vein,colon,liver	GAPDH
GDI2	BHLHE40	lung,blood,liver,bone marrow	GDI2
GDI2	CEBPB	human Fetal Osteoblasts,lung,bone marrow,breast,cervix,blood,peripheral blood,colon	GDI2
GDI2	E2F6	lung,cervix,bone marrow,embryo	GDI2
GDI2	EP300	renal cortex,lung,brain,blood,bone marrow,liver,breast,cervix,kidney	GDI2
GDI2	ETS1	kidney,other,prostate,bone marrow,vein,lung,blood,bone,marrow,blood	GDI2
GDI2	FOXA2	lung,skin,embryo,liver,unknown	GDI2
GDI2	GABPA	blood,bone,marrow,cervix,embryo,blood,brain,prostate,bone marrow,breast,lung,liver,mesenchymal	GDI2
GDI2	MAFK	blood,bone marrow,cervix,liver,embryo,lung,colon	GDI2
GDI2	MAX	embryo,colon,bone marrow,liver,cervix,lung,uterus,breast,brain,vein,blood	GDI2
GDI2	MAZ	blood,cervix,liver,bone marrow,lung,Primitive interlobular tissue	GDI2
GDI2	PBX3	lung,blood	GDI2
GDI2	POLR2A	embryo,colon,uterus,pancreas,cervix,lymphocyte,kidney,bone marrow,liver,blood,vein,breast,other,lung,brain	GDI2
GLUL	CEBPB	blood,breast,liver,lung,colon,other,peripheral blood,bone marrow	GLUL
GLUL	CTCF	embryo,other,pancreas,keratinocyte,breast,retina,cerebellar,prostate,skin,spleen,cell:rhabdomyoblast,renal cortex,bone marrow,vein,blood,aortic adventitial,heart,epithelium,spinal cord,cervix,ectoderm,muscle,gingival,liver,fibroblast,lung,brain,colon	GLUL
GLUL	FOXA1	Pancreatic Ductal,prostate,embryo,liver,lung,breast	GLUL
GLUL	FOXA2	liver,embryo,unknown,lung,Definitive Endoderm,skin,cells:Caco2	GLUL
GLUL	GTF2B	lung,cervix	GLUL
GLUL	MAZ	lung,cervix,liver,Primitive interlobular tissue,blood,bone marrow	GLUL
GLUL	NKX2-1	lung	GLUL
GNA13	BHLHE40	lung,bone marrow,liver,blood	GNA13
GNA13	CEBPB	lung,peripheral blood,human Fetal Osteoblasts,breast,blood	GNA13
GNA13	E2F6	embryo,lung,bone marrow	GNA13
GNA13	EP300	embryo,kidney,renal cortex,liver,lung,mesenchymal,breast,brain,blood	GNA13
GNA13	FOSL2	brain,lung	GNA13
GNA13	FOXA1	breast,Pancreatic Ductal,embryo,prostate,lung,liver	GNA13
GNA13	FOXA2	cells:Caco2,Definitive Endoderm,lung,unknown,skin,liver,embryo,endoderm	GNA13
GNA13	GABPA	mesenchymal,liver,lung,breast,prostate,bone marrow	GNA13
GNA13	GATA3	lung,brain,blood,breast	GNA13
GNA13	LMNB1	lung	GNA13
GNA13	MAX	vein,brain,embryo,cervix,bone marrow,blood,liver,lung,colon,uterus,breast	GNA13
GNA13	MAZ	blood,lung,cervix,liver,Primitive interlobular tissue,bone marrow	GNA13
GNA13	POLR2A	other,kidney,uterus,pancreas,liver,breast,lymphocyte,bone marrow,cervix,colon,lung,brain,blood,vein,embryo	GNA13
GPCPD1	ASCL1	lung	GPCPD1
GPCPD1	CEBPB	peripheral blood,breast,human Fetal Osteoblasts,other,cervix,bone marrow,lung,blood,liver,colon	GPCPD1
GPCPD1	CREB1	liver,uterus,embryo,blood,lung,bone marrow	GPCPD1
GPCPD1	CTCF	lung/bronchus,cell:rhabdomyoblast,skin,cell:LUHMES,spleen,muscle,aortic adventitial,lung,heart,intestinal,gingival,ectoderm,liver,colon,bone marrow,retinal,spinal cord,prostate,blood,breast,vein,keratinocyte,cerebellar,cervix,epithelium,brain,other,fibroblast,lymphocyte,colorectum,retina,Embryonic Kidney,renal cortex,kidney,pancreas,embryo	GPCPD1
GPCPD1	E2F6	lung,bone marrow,embryo	GPCPD1
GPCPD1	FOXA1	lung,breast,liver,Pancreatic Ductal,prostate	GPCPD1
GPCPD1	FOXA2	unknown,skin,embryo,liver,endoderm,lung	GPCPD1
GPCPD1	GABPA	prostate,liver,blood,bone,marrow,brain,lung,bone marrow,breast	GPCPD1
GPCPD1	LMNB1	lung	GPCPD1
GPCPD1	MAX	breast,bone marrow,blood,lung,colon,vein,liver,cervix,embryo,uterus,brain	GPCPD1
GPCPD1	MAZ	bone marrow,blood,cervix,liver,lung,Primitive interlobular tissue	GPCPD1
GPCPD1	NKX2-1	lung	GPCPD1
GPCPD1	PBX3	lung,blood	GPCPD1
GPCPD1	RAD21	colon,blood,lung,uterus,liver,embryo,bone marrow,brain,cervix,breast	GPCPD1
HCAR3	BRD4	breast,brain,lung	HCAR3
HCAR3	LMNB1	lung	HCAR3
HCK	CEBPB	lung,embryo,peripheral blood,blood,colon,breast,cervix	HCK
HCLS1	CEBPB	breast,lung,blood,cervix,bone marrow,colon,peripheral blood	HCLS1
HIPK1	CEBPB	cervix,bone marrow,lung,liver,blood,other,colon,human Fetal Osteoblasts,breast	HIPK1
HIPK1	CREB1	blood,lung,embryo,uterus,liver,bone marrow	HIPK1
HIPK1	CTCF	brain,liver,cell:LUHMES,vein,lung,prostate,cerebellar,aortic adventitial,cervix,embryo,bone marrow,breast,epithelium,muscle,keratinocyte,gingival,heart,blood,skin,other,renal cortex,kidney,spleen,spinal cord,fibroblast,cell:rhabdomyoblast,colon,retina,pancreas	HIPK1
HIPK1	ETS1	prostate,vein,blood,kidney,other,bone marrow,lung,blood,bone,marrow	HIPK1
HIPK1	FOXA1	prostate,breast,embryo,liver,lung,other,Pancreatic Ductal	HIPK1
HIPK1	FOXA2	embryo,endoderm,lung,unknown,skin,liver,cells:Caco2	HIPK1
HIPK1	GABPA	bone marrow,lung,prostate,blood,cervix,breast,embryo,brain,liver,blood,bone,marrow,mesenchymal	HIPK1
HIPK1	GTF2B	lung,cervix	HIPK1
HIPK1	LMNB1	lung	HIPK1
HIPK1	MAZ	bone marrow,cervix,liver,blood,Primitive interlobular tissue,lung	HIPK1
HIPK3	ASCL1	lung,embryo	HIPK3
HIPK3	CEBPB	breast,colon,bone marrow,uterus,embryo,cervix,liver,lung,other,cell:HL60,peripheral blood,blood,human Fetal Osteoblasts	HIPK3
HIPK3	CTCF	lung/bronchus,cerebellar,cell:rhabdomyoblast,retina,neuroblast,retinal,lymphocyte,fibroblast,spleen,breast,colorectum,spinal cord,other,blood,liver,intestinal,embryo,bone marrow,vein,keratinocyte,cell:LUHMES,brain,colon,muscle,cervix,skin,pancreas,epithelium,prostate,gingival,aortic adventitial,heart,renal cortex,uterus,lung,kidney,ectoderm	HIPK3
HIPK3	FOXA1	Pancreatic Ductal,lung,breast,liver,prostate	HIPK3
HIPK3	FOXA2	unknown,lung,skin,endoderm,liver,embryo,cells:Caco2	HIPK3
HIPK3	GTF2B	lung,cervix	HIPK3
HIPK3	LMNB1	lung	HIPK3
HIPK3	MAZ	blood,cervix,liver,Primitive interlobular tissue,bone marrow,lung	HIPK3
HIPK3	RAD21	cervix,colon,liver,brain,blood,lung,bone marrow,embryo,breast,uterus	HIPK3
HLA-A	CEBPB	breast,blood,cervix,other,peripheral blood,lung	HLA-A
HLA-A	MAZ	cervix,liver,lung,blood,Primitive interlobular tissue	HLA-A
HLA-A	RFX5	brain,blood,cervix,embryo,liver,bone marrow,lung,colon	HLA-A
HLA-E	LMNB1	lung	HLA-E
HLA-E	MAZ	blood,lung,bone marrow,Primitive interlobular tissue	HLA-E
HLA-E	RFX5	colon,bone marrow,blood,liver,embryo,cervix,brain,lung	HLA-E
HNRNPH1	BRD4	blood,bone,marrow,Human normal breast epithelial cells,pancrea,lung,nervous system,blood,other,vein,lymphocyte,human Fetal Osteoblasts,retina,brain,breast	HNRNPH1
HNRNPH1	CEBPB	lung,other,embryo,human Fetal Osteoblasts,cervix,colon,blood,breast,peripheral blood,uterus,bone marrow,cell:HL60,liver	HNRNPH1
HNRNPH1	CTCF	gingival,brain,prostate,colorectum,cell:rhabdomyoblast,fibroblast,spleen,colon,epithelium,pancreas,lymphocyte,breast,retina,keratinocyte,spinal cord,ectoderm,kidney,blood,embryo,intestinal,skin,aortic adventitial,cervix,lung,vein,muscle,cell:LUHMES,cerebellar,bone marrow,lung/bronchus,renal cortex,heart,other,retinal,liver	HNRNPH1
HNRNPH1	E2F6	lung,embryo,bone marrow	HNRNPH1
HNRNPH1	E2F7	lung,colon	HNRNPH1
HNRNPH1	ETS1	prostate,blood,bone,marrow,blood,kidney,other,vein,bone marrow,lung	HNRNPH1
HNRNPH1	FOXA1	breast,lung,liver,prostate	HNRNPH1
HNRNPH1	FOXA2	unknown,Definitive Endoderm,liver,embryo,skin,lung	HNRNPH1
HNRNPH1	GABPA	brain,liver,bone marrow,breast,lung,blood,mesenchymal,prostate	HNRNPH1
HNRNPH1	GATA4	purified cardiomyocyte G296S mutants,stomach,embryo,lung,skin	HNRNPH1
HNRNPH1	GTF2B	cervix,lung	HNRNPH1
HNRNPH1	LMNB1	lung	HNRNPH1
HNRNPH1	MAX	cervix,uterus,embryo,breast,blood,colon,liver,bone marrow,lung,brain	HNRNPH1
HNRNPH1	MAZ	blood,lung,bone marrow,cervix,liver,Primitive interlobular tissue	HNRNPH1
HNRNPH1	POLR2A	blood,other,bone marrow,pancreas,lymphocyte,cervix,liver,embryo,kidney,colon,uterus,breast,lung,vein,brain	HNRNPH1
HNRNPK	CEBPB	bone marrow,peripheral blood,colon,lung,liver,blood,breast,cervix	HNRNPK
HNRNPK	ETS1	prostate,blood,blood,bone,marrow,bone marrow,vein,kidney,other,lung	HNRNPK
HNRNPK	FOXA1	prostate,embryo,liver,other,breast,lung	HNRNPK
HNRNPK	FOXA2	embryo,cells:Caco2,unknown,skin,endoderm,liver,lung	HNRNPK
HNRNPK	GTF2B	lung,cervix	HNRNPK
HNRNPK	MAFK	liver,bone marrow,blood,lung	HNRNPK
HNRNPK	MAX	embryo,blood,cervix,bone marrow,lung,colon,liver,uterus,breast,brain	HNRNPK
HNRNPK	MAZ	blood,cervix,liver,bone marrow,Primitive interlobular tissue,lung	HNRNPK
HSD17B11	CEBPB	liver,bone marrow,cervix,lung,cell:HL60,blood,human Fetal Osteoblasts,colon,breast,uterus,embryo,peripheral blood	HSD17B11
HSD17B11	CTCF	colon,retinal,uterus,renal cortex,lymphocyte,aortic adventitial,gingival,epithelium,intestinal,pancreas,cervix,kidney,lung,retina,bone marrow,ectoderm,vein,muscle,breast,liver,neuroblast,other,skin,embryo,spleen,fibroblast,cerebellar,brain,heart,blood,Embryonic Kidney,colorectum,keratinocyte,spinal cord,cell:rhabdomyoblast,prostate,cell:LUHMES	HSD17B11
HSD17B11	FOXA1	prostate,liver,Pancreatic Ductal,lung,breast,other,embryo	HSD17B11
HSD17B11	FOXA2	unknown,embryo,lung,cells:Caco2,endoderm,liver,Definitive Endoderm,skin	HSD17B11
HSD17B11	LMNB1	lung	HSD17B11
HSD17B11	MAZ	blood,Primitive interlobular tissue,bone marrow,lung	HSD17B11
HSP90AA1	BCL3	lung	HSP90AA1
HSP90AA1	BRCA1	bone,lung,breast,mesenchymal	HSP90AA1
HSP90AA1	BRD4	Human normal breast epithelial cells,brain,vein,retina,blood,nervous system,prostate,other,blood,bone,marrow,human Fetal Osteoblasts,lymphocyte,lung,breast,skin,cervix	HSP90AA1
HSP90AA1	CEBPB	colon,cervix,bone marrow,breast,blood,liver,lung	HSP90AA1
HSP90AA1	CREB1	liver,lung,bone marrow,blood	HSP90AA1
HSP90AA1	CTCF	ectoderm,vein,lymphocyte,muscle,intestinal,colon,liver,cerebellar,embryo,spinal cord,blood,cell:rhabdomyoblast,breast,brain,retina,fibroblast,keratinocyte,kidney,cervix,skin,epithelium,bone marrow,prostate,aortic adventitial,other,gingival,pancreas,renal cortex,cell:LUHMES,heart,lung,spleen	HSP90AA1
HSP90AA1	E2F6	embryo,lung,bone marrow	HSP90AA1
HSP90AA1	ELF1	bone marrow,mesenchymal,lung,liver,blood,breast,brain,other	HSP90AA1
HSP90AA1	EP300	liver,renal cortex,kidney,embryo,blood,breast,brain,lung,mesenchymal,other,cervix	HSP90AA1
HSP90AA1	ETS1	blood,bone,marrow,vein,lung,kidney,prostate,bone marrow,blood	HSP90AA1
HSP90AA1	FOXA2	lung,skin,unknown,embryo,Definitive Endoderm,cells:Caco2,endoderm,liver	HSP90AA1
HSP90AA1	GABPA	brain,breast,bone marrow,cervix,prostate,blood,liver,lung,mesenchymal,blood,bone,marrow,embryo	HSP90AA1
HSP90AA1	GTF2B	bone marrow,lung,cervix	HSP90AA1
HSP90AA1	HSF1	bone marrow,other,liver,breast,lung,fibroblast,blood,colon	HSP90AA1
HSP90AA1	LMNB1	lung	HSP90AA1
HSP90AA1	MAX	vein,blood,liver,brain,bone marrow,cervix,embryo,colon,lung,uterus,breast	HSP90AA1
HSP90AA1	MAZ	cervix,liver,blood,bone marrow,lung,Primitive interlobular tissue	HSP90AA1
HSP90AA1	MXI1	brain,lung,liver,blood,embryo,cervix,bone marrow	HSP90AA1
HSP90AA1	MYC	vein,kidney,brain,bone,embryo,keratinocyte,blood,bone marrow,lung,cervix,lymphocyte,breast,colon,skin	HSP90AA1
HSP90AA1	PBX3	brain,blood,lung	HSP90AA1
HSP90AA1	POLR2A	uterus,lung,kidney,cervix,breast,other,vein,liver,bone marrow,embryo,blood,colon,lymphocyte,pancreas,brain	HSP90AA1
HSP90AB1	ASCL1	lung,embryo	HSP90AB1
HSP90AB1	BCL3	lung,blood	HSP90AB1
HSP90AB1	BRD4	skin,nervous system,pancrea,lung,vein,bone marrow,breast,retina,blood,bone,marrow,cervix,lymphocyte,brain,Human normal breast epithelial cells,blood,other	HSP90AB1
HSP90AB1	CEBPB	liver,breast,cervix,lung,blood,colon	HSP90AB1
HSP90AB1	CHD1	lung,embryo	HSP90AB1
HSP90AB1	CREB1	uterus,liver,blood,embryo,lung,bone marrow	HSP90AB1
HSP90AB1	CTCF	intestinal,cell:rhabdomyoblast,colorectum,lung/bronchus,pancreas,epithelium,other,uterus,spleen,fibroblast,retina,heart,liver,spinal cord,colon,aortic adventitial,retinal,blood,embryo,skin,brain,muscle,gingival,keratinocyte,bone marrow,vein,breast,cervix,lung,neuroblast,renal cortex,cell:LUHMES,prostate,ectoderm,kidney,lymphocyte,cerebellar	HSP90AB1
HSP90AB1	E2F6	lung,embryo,bone marrow	HSP90AB1
HSP90AB1	E2F7	lung,colon	HSP90AB1
HSP90AB1	ELF1	blood,liver,mesenchymal,breast,lung,bone marrow	HSP90AB1
HSP90AB1	EP300	brain,breast,lung,mesenchymal,cervix,embryo,liver,colon,blood,bone,marrow,blood,renal cortex,kidney	HSP90AB1
HSP90AB1	ETS1	blood,bone,marrow,vein,lung,bone marrow,kidney,prostate,blood	HSP90AB1
HSP90AB1	FOSL2	lung,breast,liver	HSP90AB1
HSP90AB1	FOXA2	embryo,endoderm,lung,liver,cells:Caco2,skin	HSP90AB1
HSP90AB1	GABPA	mesenchymal,brain,embryo,liver,bone marrow,lung,breast,blood,bone,marrow,prostate,blood	HSP90AB1
HSP90AB1	GTF2B	cervix,bone marrow,lung	HSP90AB1
HSP90AB1	HSF1	bone marrow,blood,breast,lung,other,liver,fibroblast,colon	HSP90AB1
HSP90AB1	JUND	colon,breast,embryo,coronary artery,bone marrow,lung,liver	HSP90AB1
HSP90AB1	LMNB1	lung	HSP90AB1
HSP90AB1	MAFK	bone marrow,blood,lung	HSP90AB1
HSP90AB1	MAX	liver,uterus,breast,cervix,lung,bone marrow,blood,colon,brain,embryo,vein	HSP90AB1
HSP90AB1	MAZ	lung,bone marrow,liver,blood,cervix,Primitive interlobular tissue	HSP90AB1
HSP90AB1	MXI1	cervix,blood,bone marrow,liver,lung,brain	HSP90AB1
HSP90AB1	NKX2-1	lung	HSP90AB1
HSP90AB1	PBX3	brain,blood,lung	HSP90AB1
HSP90AB1	POLR2A	uterus,blood,other,vein,lung,kidney,pancreas,colon,brain,bone marrow,liver,cervix,breast,embryo,lymphocyte	HSP90AB1
HSP90AB1	RAD21	uterus,colon,lung,brain,liver,embryo,cervix,breast,blood,bone marrow	HSP90AB1
HSP90AB1	RELA	cervix,vein,lung,blood	HSP90AB1
HSPA1A	BCL3	lung	HSPA1A
HSPA1A	CEBPB	bone marrow,peripheral blood,other,colon,blood,liver,cervix,lung	HSPA1A
HSPA1A	CTCF	vein,muscle,cell:LUHMES,aortic adventitial,spleen,intestinal,colon,cervix,brain,spinal cord,skin,fibroblast,cell:rhabdomyoblast,bone marrow,other,embryo,lung,blood,neuroblast,renal cortex,breast,prostate,liver,cerebellar,keratinocyte,heart,epithelium,pancreas,retina,gingival	HSPA1A
HSPA1A	E2F6	embryo,lung,bone marrow	HSPA1A
HSPA1A	E2F7	lung,colon	HSPA1A
HSPA1A	EP300	lung,brain,renal cortex,kidney,cervix,blood,breast,uterus	HSPA1A
HSPA1A	ETS1	prostate,other,blood,bone,marrow,blood,kidney,bone marrow,lung,vein	HSPA1A
HSPA1A	FOXA1	lung,liver,prostate,Pancreatic Ductal,breast	HSPA1A
HSPA1A	FOXA2	skin,embryo,lung,liver,unknown,endoderm	HSPA1A
HSPA1A	GABPA	prostate,breast,cervix,mesenchymal,lung,bone marrow,blood,liver	HSPA1A
HSPA1A	GTF2B	lung,bone marrow,cervix	HSPA1A
HSPA1A	JUND	lung,bone marrow,colon	HSPA1A
HSPA1A	LMNB1	lung	HSPA1A
HSPA1A	MAZ	liver,cervix,bone marrow,lung,blood,Primitive interlobular tissue	HSPA1A
HSPA1A	POLR2A	pancreas,embryo,uterus,other,brain,lung,blood,bone marrow,cervix,vein,liver,kidney,colon,breast,lymphocyte	HSPA1A
HSPA1A	RAD21	lung,cervix,blood,liver,brain,uterus,colon,breast	HSPA1A
HSPA6	ATF3	colon,bone marrow,lung,other,patient	HSPA6
HSPA6	BDP1	lung,cervix,bone marrow	HSPA6
HSPA6	CEBPB	peripheral blood,blood,other,bone marrow,liver,cervix,breast,lung	HSPA6
HSPA6	E2F6	embryo,cervix,bone marrow,lung	HSPA6
HSPA6	ETS1	blood,bone,marrow,vein,prostate,pancreas,lung,kidney	HSPA6
HSPA6	FOSL2	lung,human Fetal Osteoblasts,liver	HSPA6
HSPA6	GABPA	blood,lung,liver	HSPA6
HSPA6	MAZ	lung,cervix,Primitive interlobular tissue	HSPA6
HSPA8	BRCA1	mesenchymal,breast,cervix,bone,lung	HSPA8
HSPA8	CEBPB	liver,uterus,embryo,peripheral blood,cervix,bone marrow,lung,blood,human Fetal Osteoblasts,cell:HL60,other,breast,colon	HSPA8
HSPA8	ETS1	kidney,pancreas,prostate,vein,lung,bone marrow,blood,bone,marrow,blood,other	HSPA8
HSPA8	FOXA2	embryo,skin,liver,Definitive Endoderm,cells:Caco2,lung	HSPA8
HSPA8	GABPA	embryo,bone marrow,cervix,blood,brain,mesenchymal,liver,lung,blood,bone,marrow,prostate,breast	HSPA8
HSPA8	GTF2B	lung,bone marrow,cervix	HSPA8
HSPA8	HSF1	colon,bone marrow,blood,liver,breast,lung,fibroblast,other	HSPA8
HSPA8	LMNB1	lung	HSPA8
HSPA8	MAX	vein,blood,bone marrow,cervix,liver,lung,embryo,uterus,breast,brain,colon	HSPA8
HSPA8	MAZ	Primitive interlobular tissue,blood,liver,cervix,bone marrow,lung	HSPA8
HSPH1	ASCL1	lung	HSPH1
HSPH1	ETS1	pancreas,other,vein,blood,lung,kidney,prostate,bone marrow,blood,bone,marrow	HSPH1
HSPH1	FOXA1	prostate,liver,lung,breast	HSPH1
HSPH1	FOXA2	lung,skin,liver,cells:Caco2,embryo	HSPH1
HSPH1	GABPA	blood,bone,marrow,bone marrow,liver,embryo,blood,mesenchymal,lung,prostate,brain,cervix,breast	HSPH1
HSPH1	GTF2B	cervix,lung	HSPH1
HSPH1	HSF1	other,blood,bone marrow,liver,lung,colon,fibroblast,breast	HSPH1
HSPH1	LMNB1	lung	HSPH1
HSPH1	MAX	cervix,colon,brain,bone marrow,vein,embryo,blood,liver,lung,uterus,breast	HSPH1
HSPH1	MAZ	Primitive interlobular tissue,liver,bone marrow,lung,blood	HSPH1
IFITM3	LMNB1	lung	IFITM3
IFITM3	MAZ	blood,Primitive interlobular tissue,lung,bone marrow	IFITM3
IFITM3	POLR2A	lung,colon,embryo,blood,breast,pancreas,other,brain,liver,cervix,bone marrow,lymphocyte	IFITM3
IGSF6	CTCF	uterus,cell:LUHMES,heart,brain,cervix,muscle,vein,pancreas,skin,blood,intestinal,other,embryo,cerebellar,ectoderm,breast,liver,kidney,lung,colon,aortic adventitial,renal cortex,spleen,gingival,fibroblast,spinal cord,retinal,retina,keratinocyte,bone marrow,prostate,epithelium	IGSF6
IL1B	CEBPB	breast,blood,colon,bone marrow,cell:HL60,cervix,uterus,peripheral blood,lung,human Fetal Osteoblasts	IL1B
IQGAP1	BRD4	Human normal breast epithelial cells,nervous system,breast,other,brain,blood,bone,marrow,retina,lung,blood	IQGAP1
IQGAP1	CEBPB	lung,colon,cervix,bone marrow,peripheral blood,breast,blood,human Fetal Osteoblasts	IQGAP1
IQGAP1	CTCF	aortic adventitial,cell:LUHMES,skin,lung,lung/bronchus,blood,colon,vein,uterus,prostate,liver,lymphocyte,heart,Embryonic Kidney,pancreas,colorectum,cerebellar,fibroblast,neuroblast,bone marrow,brain,cervix,cell:rhabdomyoblast,intestinal,ectoderm,breast,embryo,muscle,kidney,epithelium,gingival,spinal cord,other,spleen,retinal,retina,renal cortex,keratinocyte	IQGAP1
IQGAP1	ELF1	breast,mesenchymal,lung,bone marrow,blood,liver	IQGAP1
IQGAP1	FOXA1	prostate,lung,breast,embryo,liver,Pancreatic Ductal	IQGAP1
IQGAP1	FOXA2	unknown,liver,skin,Definitive Endoderm,endoderm,lung,cells:Caco2,embryo	IQGAP1
IQGAP1	LMNB1	lung	IQGAP1
IQGAP1	MAZ	cervix,bone marrow,liver,blood,lung,Primitive interlobular tissue	IQGAP1
IQGAP1	NKX2-1	lung	IQGAP1
IRF2BP2	ASCL1	lung	IRF2BP2
IRF2BP2	BCL3	blood,lung	IRF2BP2
IRF2BP2	BRD4	nervous system,lymphocyte,retina,blood,bone,marrow,blood,cervix,pancrea,skin,other,lung,human Fetal Osteoblasts,brain,breast,vein,cell:rhabdomyoblast,Human normal breast epithelial cells,Adipocyte	IRF2BP2
IRF2BP2	CEBPB	uterus,breast,liver,colon,other,lung,cervix,bone marrow,embryo,cell:HL60,blood,peripheral blood,human Fetal Osteoblasts	IRF2BP2
IRF2BP2	CREB1	lung,uterus,liver,embryo,blood,bone marrow	IRF2BP2
IRF2BP2	CTCF	aortic adventitial,kidney,embryo,spinal cord,retina,liver,cerebellar,other,prostate,breast,epithelium,keratinocyte,pancreas,heart,cell:rhabdomyoblast,brain,lung,colon,cervix,gingival,cell:LUHMES,muscle,ectoderm,bone marrow,vein,fibroblast,skin,renal cortex,intestinal,blood	IRF2BP2
IRF2BP2	E2F6	lung,embryo,bone marrow,cervix	IRF2BP2
IRF2BP2	ELF1	blood,breast,lung,bone marrow,mesenchymal,brain,liver	IRF2BP2
IRF2BP2	EP300	mesenchymal,kidney,uterus,brain,embryo,blood,liver,renal cortex,cervix,breast,lung,bone marrow,cell:rhabdomyoblast	IRF2BP2
IRF2BP2	ETS1	other,lung,vein,prostate,blood,blood,bone,marrow,kidney	IRF2BP2
IRF2BP2	FOSL2	liver,lung,breast,brain	IRF2BP2
IRF2BP2	FOXA1	breast,embryo,liver,other,Pancreatic Ductal,prostate,lung	IRF2BP2
IRF2BP2	FOXA2	endoderm,lung,embryo,cells:Caco2,skin,unknown,liver	IRF2BP2
IRF2BP2	GABPA	lung,liver	IRF2BP2
IRF2BP2	GATA3	breast,lymphocyte,lung,blood,Blood,brain	IRF2BP2
IRF2BP2	GTF2B	cervix,lung	IRF2BP2
IRF2BP2	JUND	prostate,cervix,liver,breast,bone marrow,lung,colon,brain,blood,coronary artery	IRF2BP2
IRF2BP2	LMNB1	lung	IRF2BP2
IRF2BP2	MAFK	cervix,bone marrow,liver,lung,blood,colon	IRF2BP2
IRF2BP2	MAX	lung,breast,bone marrow,vein,uterus,cervix,blood,liver,embryo,brain,colon	IRF2BP2
IRF2BP2	MAZ	liver,bone marrow,Primitive interlobular tissue,lung,blood,cervix	IRF2BP2
IRF2BP2	NKX2-1	lung	IRF2BP2
IRF2BP2	POLR2A	brain,pancreas,uterus,other,colon,blood,embryo,bone marrow,liver,vein,breast,lung,cervix,lymphocyte,kidney	IRF2BP2
IRF2BP2	RAD21	colon,uterus,breast,cervix,blood,brain,embryo,bone marrow,lung,liver	IRF2BP2
IVNS1ABP	BRD4	skin,blood,bone,marrow,lymphocyte,lung,blood,retina,Human normal breast epithelial cells,pancrea,brain,nervous system,other,breast	IVNS1ABP
IVNS1ABP	CREB1	bone marrow,lung,embryo,uterus,liver,blood	IVNS1ABP
IVNS1ABP	CTCF	skin,keratinocyte,brain,prostate,cerebellar,intestinal,cell:rhabdomyoblast,epithelium,cell:LUHMES,cervix,breast,pancreas,spinal cord,retina,vein,gingival,muscle,embryo,other,renal cortex,spleen,colon,blood,aortic adventitial,heart,bone marrow,lung,kidney,fibroblast	IVNS1ABP
IVNS1ABP	E2F6	cervix,bone marrow,lung,embryo	IVNS1ABP
IVNS1ABP	EP300	mesenchymal,renal cortex,kidney,cervix,breast,embryo,lung,blood,uterus	IVNS1ABP
IVNS1ABP	FOSL2	lung	IVNS1ABP
IVNS1ABP	FOXA1	prostate,lung,Pancreatic Ductal,liver,embryo,other,breast	IVNS1ABP
IVNS1ABP	FOXA2	cells:Caco2,embryo,unknown,skin,liver,lung,Definitive Endoderm,endoderm	IVNS1ABP
IVNS1ABP	GABPA	prostate,bone marrow,brain,mesenchymal,embryo,breast,lung,blood,cervix,liver	IVNS1ABP
IVNS1ABP	MAX	bone marrow,lung,embryo,cervix,vein,blood,liver,colon,breast,brain,uterus	IVNS1ABP
IVNS1ABP	MAZ	lung,liver,blood,Primitive interlobular tissue,cervix,bone marrow	IVNS1ABP
KIF5B	BRCA1	mesenchymal,bone,breast,lung	KIF5B
KIF5B	CEBPB	cervix,human Fetal Osteoblasts,blood,breast,lung,peripheral blood	KIF5B
KIF5B	CTCF	cell:LUHMES,prostate,epithelium,kidney,pancreas,keratinocyte,cerebellar,gingival,skin,breast,bone marrow,fibroblast,lung,colon,vein,brain,other,cervix,embryo,heart,blood,liver	KIF5B
KIF5B	FOXA2	skin,embryo,lung,liver,cells:Caco2,unknown	KIF5B
KIF5B	GABPA	lung,liver,prostate	KIF5B
KIF5B	GTF2B	lung,cervix	KIF5B
KIF5B	MAZ	blood,bone marrow,cervix,Primitive interlobular tissue,lung	KIF5B
KLF6	CEBPB	blood,other,lung,breast,bone marrow,cell:HL60,human Fetal Osteoblasts,colon,peripheral blood,cervix,liver,embryo,uterus	KLF6
KLF6	CHD1	embryo,lung	KLF6
KLF6	CREB1	blood,embryo,bone marrow,uterus,liver,lung	KLF6
KLF6	CTCF	lung,heart,cerebellar,epithelium,neuroblast,retina,pancreas,aortic adventitial,prostate,skin,gingival,colon,other,bone marrow,spleen,embryo,cervix,fibroblast,lung/bronchus,cell:rhabdomyoblast,vein,spinal cord,blood,liver,muscle,brain,renal cortex,keratinocyte,breast	KLF6
KLF6	EP300	blood,kidney,cell:rhabdomyoblast,bone marrow,lung,cervix,renal cortex,breast,liver,embryo,colon,uterus,other,brain	KLF6
KLF6	FOSL2	brain,lung,liver,breast	KLF6
KLF6	FOXA1	breast,lung,embryo,liver,Pancreatic Ductal,prostate	KLF6
KLF6	FOXA2	liver,lung,endoderm,embryo,cells:Caco2,skin,unknown,Definitive Endoderm	KLF6
KLF6	GATA3	breast,lung,blood,brain	KLF6
KLF6	GATA4	lung,purified cardiomyocyte G296S mutants,stomach,skin	KLF6
KLF6	GTF2B	bone marrow,lung,cervix	KLF6
KLF6	JUND	liver,brain,prostate,embryo,coronary artery,blood,cervix,bone marrow,lung,colon,breast	KLF6
KLF6	LMNB1	lung	KLF6
KLF6	MAFK	blood,liver,bone marrow,lung	KLF6
KLF6	MAZ	Primitive interlobular tissue,cervix,liver,lung,blood,bone marrow	KLF6
KLF6	NKX2-1	lung	KLF6
KLF6	PBX3	blood,brain,lung	KLF6
KLF6	POLR2A	brain,pancreas,breast,lymphocyte,uterus,embryo,lung,blood,vein,kidney,other,liver,bone marrow,cervix,colon	KLF6
LAPTM5	BRD4	Human normal breast epithelial cells,lung,lymphocyte,other,blood,bone,marrow,retina,blood,cell:rhabdomyoblast,breast	LAPTM5
LAPTM5	CEBPB	breast,lung,blood,liver,human Fetal Osteoblasts,other,cell:HL60,peripheral blood	LAPTM5
LAPTM5	EP300	bone marrow,blood,breast,brain,renal cortex,cell:rhabdomyoblast,lung,kidney,cervix	LAPTM5
LAPTM5	LMNB1	lung	LAPTM5
LAPTM5	MAZ	Primitive interlobular tissue,lung,blood,bone marrow	LAPTM5
LAPTM5	NKX2-1	lung	LAPTM5
LCP1	CTCF	cell:rhabdomyoblast,retina,colorectum,retinal,neuroblast,renal cortex,spleen,other,spinal cord,prostate,cerebellar,intestinal,lung,ectoderm,liver,gingival,cervix,epithelium,keratinocyte,bone marrow,blood,cell:LUHMES,aortic adventitial,heart,skin,brain,kidney,fibroblast,lung/bronchus,vein,muscle,embryo,colon,uterus,breast,pancreas	LCP1
LCP1	FOXA1	breast,prostate,lung,embryo,liver	LCP1
LCP1	FOXA2	embryo,cells:Caco2,liver,endoderm,lung,unknown,Definitive Endoderm	LCP1
LCP1	LMNB1	lung	LCP1
LCP1	MAZ	Primitive interlobular tissue,blood,bone marrow,lung	LCP1
LDHB	BRD4	vein,Human normal breast epithelial cells,nervous system,blood,bone,marrow,lymphocyte,blood,retina,brain,breast,Adipocyte,lung,other,cervix	LDHB
LDHB	CEBPB	blood,breast,uterus,cervix,lung,colon,bone marrow,human Fetal Osteoblasts	LDHB
LDHB	ETS1	bone marrow,blood,prostate,other,vein,lung,kidney	LDHB
LDHB	FOXA2	Definitive Endoderm,skin,endoderm,cells:Caco2,unknown,liver,embryo,lung	LDHB
LDHB	GTF2B	cervix,lung	LDHB
LDHB	MAX	cervix,vein,breast,bone marrow,lung,embryo,blood,colon,uterus,brain	LDHB
LDHB	MAZ	lung,Primitive interlobular tissue,bone marrow,blood,cervix	LDHB
LIMK2	ASCL1	embryo,lung	LIMK2
LIMK2	BRD4	vein,lung,other,breast,pancrea,nervous system,blood,bone,marrow,blood,retina,cervix,Human normal breast epithelial cells	LIMK2
LIMK2	CEBPB	embryo,bone marrow,other,lung,breast,cervix,liver,peripheral blood,uterus,colon,blood	LIMK2
LIMK2	CTCF	blood,ectoderm,bone marrow,retinal,brain,aortic adventitial,lung/bronchus,embryo,fibroblast,cell:LUHMES,cell:rhabdomyoblast,vein,lymphocyte,lung,intestinal,cerebellar,heart,renal cortex,keratinocyte,liver,muscle,breast,skin,pancreas,prostate,epithelium,neuroblast,cervix,Embryonic Kidney,kidney,gingival,colorectum,retina,spinal cord,spleen,colon,uterus,other	LIMK2
LIMK2	ELF1	lung,bone marrow,breast,liver,blood,mesenchymal,brain	LIMK2
LIMK2	FOXA1	lung,other,prostate,uterus,Pancreatic Ductal,liver,breast,embryo	LIMK2
LIMK2	FOXA2	liver,skin,lung,unknown,endoderm,cells:Caco2,embryo	LIMK2
LIMK2	GABPA	liver,lung,bone marrow,brain,cervix,prostate,embryo,mesenchymal,blood,breast	LIMK2
LIMK2	LMNB1	lung	LIMK2
LIMK2	MAZ	bone marrow,liver,Primitive interlobular tissue,blood,cervix,lung	LIMK2
LIMK2	RAD21	embryo,liver,uterus,blood,bone marrow,cervix,breast,colon,brain,lung	LIMK2
LIMK2	RCOR1	liver,bone marrow,lung,foreskin	LIMK2
LITAF	ASCL1	lung,embryo	LITAF
LITAF	BRD4	brain,blood,bone,marrow,cervix,lymphocyte,breast,human Fetal Osteoblasts,retina,blood,other,nervous system,lung,Human normal breast epithelial cells	LITAF
LITAF	CEBPB	breast,colon,liver,cervix,other,lung,bone marrow,peripheral blood,embryo,uterus,blood,human Fetal Osteoblasts,cell:HL60	LITAF
LITAF	CHD1	lung	LITAF
LITAF	CREB1	blood,liver,lung	LITAF
LITAF	CTCF	liver,kidney,retina,pancreas,cervix,cerebellar,aortic adventitial,cell:LUHMES,fibroblast,heart,spleen,skin,vein,brain,embryo,blood,keratinocyte,lung,prostate,gingival,other,breast,epithelium,bone marrow,colon,renal cortex,cell:rhabdomyoblast	LITAF
LITAF	E2F6	lung,bone marrow,embryo	LITAF
LITAF	EP300	bone marrow,brain,blood,bone,marrow,blood,breast,cell:rhabdomyoblast,liver,embryo,renal cortex,kidney,lung,cervix,uterus	LITAF
LITAF	FOXA1	breast,lung,embryo,Pancreatic Ductal,liver,prostate	LITAF
LITAF	FOXA2	liver,skin,unknown,endoderm,lung,Definitive Endoderm,embryo,cells:Caco2	LITAF
LITAF	JUN	liver,kidney,bone marrow,cervix,lung,breast,human aortic endothelial cell,coronary artery	LITAF
LITAF	JUND	breast,colon,embryo,coronary artery,liver,cervix,bone marrow,lung,brain	LITAF
LITAF	LMNB1	lung	LITAF
LITAF	MAX	liver,uterus,blood,lung,bone marrow,embryo,breast,cervix	LITAF
LITAF	MAZ	lung,Primitive interlobular tissue,cervix,blood,liver,bone marrow	LITAF
LITAF	POLR2A	lung,embryo,brain,liver,colon,uterus,blood,pancreas,cervix,bone marrow,other,lymphocyte,breast,kidney	LITAF
LITAF	RAD21	breast,bone marrow,uterus,blood,embryo,liver,brain,cervix,lung,colon	LITAF
LITAF	RCOR1	cervix,lung,bone marrow,foreskin	LITAF
LMNB1	ASCL1	lung	LMNB1
LMNB1	BRD4	nervous system,cervix,lymphocyte,vein,other,blood,bone,marrow,blood,retina,breast,brain,Human normal breast epithelial cells,lung	LMNB1
LMNB1	CEBPB	peripheral blood,human Fetal Osteoblasts,uterus,liver,lung,bone marrow,blood,embryo,colon,breast	LMNB1
LMNB1	CTCF	ectoderm,skin,intestinal,spleen,cell:rhabdomyoblast,embryo,retinal,blood,heart,lung,pancreas,muscle,prostate,cell:LUHMES,brain,fibroblast,retina,kidney,liver,aortic adventitial,epithelium,vein,cerebellar,renal cortex,uterus,keratinocyte,colon,cervix,bone marrow,breast,other,gingival,spinal cord,lung/bronchus	LMNB1
LMNB1	E2F6	embryo,bone marrow,lung	LMNB1
LMNB1	E2F7	cervix,lung,colon	LMNB1
LMNB1	ETS1	other,vein,bone marrow,kidney,blood,lung,prostate,blood,bone,marrow	LMNB1
LMNB1	FOXA2	skin,endoderm,liver,embryo,unknown,lung	LMNB1
LMNB1	GABPA	lung,prostate,mesenchymal,embryo,bone marrow,brain,liver,blood,cervix,breast	LMNB1
LMNB1	GTF2B	lung,cervix	LMNB1
LMNB1	LMNB1	lung	LMNB1
LMNB1	MAX	embryo,uterus,brain,bone marrow,vein,blood,liver,lung,cervix,breast	LMNB1
LMNB1	MAZ	liver,blood,bone marrow,cervix,lung,Primitive interlobular tissue	LMNB1
LMNB1	PBX3	blood,lung	LMNB1
LYN	CEBPB	human Fetal Osteoblasts,other,peripheral blood,liver,blood,uterus,cervix,bone marrow,lung,breast,colon,embryo	LYN
LYN	CTCF	kidney,brain,muscle,spinal cord,embryo,other,vein,cell:LUHMES,cerebellar,cervix,keratinocyte,prostate,intestinal,renal cortex,heart,aortic adventitial,blood,skin,epithelium,lung,colon,pancreas,breast,retina,liver,gingival,bone marrow	LYN
LYN	E2F6	lung,embryo,bone marrow	LYN
LYN	FOXA2	liver,skin,lung,embryo,unknown	LYN
LYN	MAX	cervix,embryo,bone marrow,colon,liver,lung,blood,breast	LYN
MAP3K8	ATF3	lung,patient	MAP3K8
MAP3K8	CEBPB	cell:HL60,breast,embryo,blood,human Fetal Osteoblasts,colon,peripheral blood,bone marrow,cervix,lung	MAP3K8
MAP3K8	E2F6	bone marrow,embryo,lung	MAP3K8
MAP3K8	EP300	breast,blood,brain,bone marrow,renal cortex,liver,cervix,embryo,lung,kidney	MAP3K8
MAP3K8	ETS1	vein,lung,bone marrow,prostate,blood,bone,marrow,kidney	MAP3K8
MAP3K8	FOSL2	lung,liver,brain	MAP3K8
MAP3K8	FOXA1	liver,Pancreatic Ductal,lung,prostate,breast	MAP3K8
MAP3K8	FOXA2	liver,cells:Caco2,embryo,Definitive Endoderm,skin,endoderm,lung	MAP3K8
MAP3K8	GABPA	liver,lung	MAP3K8
MAP3K8	GATA3	brain,blood,breast,lung	MAP3K8
MAP3K8	LMNB1	lung	MAP3K8
MAP3K8	MAZ	blood,cervix,liver,bone marrow,lung,Primitive interlobular tissue	MAP3K8
MATR3	ASCL1	lung,embryo	MATR3
MATR3	BCL3	lung,blood	MATR3
MATR3	CEBPB	blood,cervix,liver,bone marrow,breast,uterus,lung,other	MATR3
MATR3	CHD1	embryo,lung	MATR3
MATR3	CTCF	prostate,retina,colorectum,cell:LUHMES,kidney,spleen,heart,colon,keratinocyte,intestinal,cervix,other,pancreas,cell:rhabdomyoblast,bone marrow,cerebellar,embryo,liver,muscle,brain,lung,vein,epithelium,spinal cord,gingival,aortic adventitial,skin,blood,breast,renal cortex	MATR3
MATR3	E2F7	colon,lung	MATR3
MATR3	ETS1	vein,lung,blood,kidney,prostate,other,blood,bone,marrow,bone marrow	MATR3
MATR3	FOXA1	breast,embryo,Pancreatic Ductal,prostate,liver,lung	MATR3
MATR3	FOXA2	lung,unknown,endoderm,embryo,liver,skin	MATR3
MATR3	GABPA	bone marrow,brain,liver,prostate,lung,blood,mesenchymal,cervix,breast	MATR3
MATR3	GTF2B	cervix,lung	MATR3
MATR3	JUND	lung,embryo,bone marrow,liver,coronary artery,brain,colon	MATR3
MATR3	LMNB1	lung	MATR3
MATR3	MAX	breast,bone marrow,cervix,embryo,blood,lung,liver,colon,uterus,brain,vein	MATR3
MATR3	MAZ	lung,bone marrow,blood,liver,cervix,Primitive interlobular tissue	MATR3
MATR3	PBX3	blood,lung	MATR3
MATR3	RAD21	embryo,bone marrow,breast,liver,blood,lung,brain,colon	MATR3
MCL1	BCL3	lung	MCL1
MCL1	BRD4	cervix,human Fetal Osteoblasts,lymphocyte,Human normal breast epithelial cells,other,blood,bone,marrow,nervous system,blood,brain,lung,breast,vein,pancrea,skin,retina	MCL1
MCL1	CEBPB	cell:HL60,embryo,breast,bone marrow,cervix,lung,colon,uterus,peripheral blood,human Fetal Osteoblasts,blood	MCL1
MCL1	CHD1	embryo,lung	MCL1
MCL1	CTCF	vein,retina,cell:rhabdomyoblast,lymphocyte,other,intestinal,cell:LUHMES,pancreas,epithelium,heart,keratinocyte,breast,cerebellar,brain,prostate,cervix,blood,lung,gingival,spinal cord,spleen,embryo,bone marrow,skin	MCL1
MCL1	E2F7	lung	MCL1
MCL1	ELF1	mesenchymal,colon,bone marrow,breast,brain,lung,liver,blood	MCL1
MCL1	EP300	renal cortex,breast,embryo,liver,cervix,cell:rhabdomyoblast,kidney,brain,blood,mesenchymal,lung	MCL1
MCL1	ETS1	vein,prostate,other,blood,lung,bone marrow,kidney,blood,bone,marrow	MCL1
MCL1	FOSL2	liver,brain,breast,lung	MCL1
MCL1	FOXA1	Pancreatic Ductal,liver,embryo,lung,breast,other,prostate	MCL1
MCL1	FOXA2	skin,liver,embryo,lung,Definitive Endoderm,cells:Caco2,unknown	MCL1
MCL1	GABPA	breast,liver,brain,mesenchymal,blood,cervix,bone marrow,lung,prostate	MCL1
MCL1	GTF2B	lung,cervix	MCL1
MCL1	JUND	breast,cervix,colon,liver,coronary artery,bone marrow,embryo,lung,brain,prostate	MCL1
MCL1	LMNB1	lung	MCL1
MCL1	MAX	lung,embryo,cervix,bone marrow,colon,brain,blood,breast,liver	MCL1
MCL1	MAZ	liver,Primitive interlobular tissue,cervix,bone marrow,lung,blood	MCL1
MCL1	MXI1	cervix,lung	MCL1
MCL1	NKX2-1	lung	MCL1
MCL1	NR3C1	lung,cervix,prostate	MCL1
MCL1	POLR2A	lung,other,blood,colon,breast,bone marrow,cervix,vein,liver,embryo,kidney,uterus,lymphocyte,pancreas,brain	MCL1
MCL1	RAD21	breast,embryo,lung,brain,liver,cervix,bone marrow,blood	MCL1
MCL1	RELA	vein,blood,heart,lung	MCL1
MSN	BRD4	blood,blood,bone,marrow,vein,cell:rhabdomyoblast,retina,lymphocyte,brain,lung,Human normal breast epithelial cells,nervous system,breast,other	MSN
MSN	CEBPB	cervix,human Fetal Osteoblasts,peripheral blood,lung,blood,embryo,breast,colon	MSN
MSN	CTCF	intestinal,cell:rhabdomyoblast,colorectum,pancreas,ectoderm,uterus,renal cortex,cerebellar,other,spinal cord,fibroblast,heart,breast,spleen,gingival,prostate,skin,kidney,lung,retinal,aortic adventitial,muscle,bone marrow,cervix,liver,colon,keratinocyte,Embryonic Kidney,brain,blood,epithelium,embryo,retina,cell:LUHMES,lung/bronchus,vein	MSN
MSN	LMNB1	lung	MSN
MSN	MAX	blood,brain,cervix,bone marrow,lung,uterus,colon,embryo	MSN
MSN	MAZ	lung,bone marrow,blood,cervix,Primitive interlobular tissue	MSN
MSN	POLR2A	brain,breast,colon,uterus,kidney,cervix,embryo,vein,other,blood,lymphocyte,bone marrow,pancreas,lung	MSN
MT-RNR1	ASCL1	lung	MT-RNR1
MT-RNR1	EP300	colon,lung,brain,blood,mesenchymal,other,cell:rhabdomyoblast,heart,prostate,blood,bone,marrow,kidney,breast,cervix	MT-RNR1
MT-RNR1	GATA3	breast,blood,lung,Blood	MT-RNR1
MT-RNR1	MAZ	lung,blood	MT-RNR1
MT-RNR2	ASCL1	lung	MT-RNR2
MT-RNR2	EP300	mesenchymal,lung,prostate,other,breast,blood,bone,marrow,brain,blood,colon,cell:rhabdomyoblast,kidney,cervix,heart	MT-RNR2
MT-RNR2	GATA3	lung,breast,blood,Blood	MT-RNR2
MT-RNR2	MAZ	colon,lung,blood	MT-RNR2
MXD1	CEBPB	cervix,colon,liver,cell:HL60,peripheral blood,other,human Fetal Osteoblasts,breast,bone marrow,lung,blood	MXD1
MXD1	CHD1	lung	MXD1
MXD1	CTCF	cell:LUHMES,cerebellar,pancreas,retina,liver,skin,colon,embryo,kidney,renal cortex,vein,bone marrow,blood,cervix,prostate,brain,spinal cord,lung,other,heart,spleen,gingival,aortic adventitial,fibroblast,breast,lung/bronchus,epithelium,cell:rhabdomyoblast	MXD1
MXD1	EP300	brain,breast,liver,cervix,blood,kidney,lung,renal cortex	MXD1
MXD1	ETS1	blood,bone,marrow,lung,kidney,vein,bone marrow,prostate	MXD1
MXD1	FOSL2	breast,lung,liver,brain	MXD1
MXD1	FOXA1	lung,breast,prostate,liver,Pancreatic Ductal	MXD1
MXD1	FOXA2	lung,liver,embryo,skin,unknown,cells:Caco2	MXD1
MXD1	GABPA	blood,breast,cervix,liver,brain,mesenchymal,prostate,lung,bone marrow	MXD1
MXD1	JUND	colon,embryo,blood,brain,cervix,bone marrow,lung,coronary artery,liver	MXD1
MXD1	LMNB1	lung	MXD1
MXD1	MAX	liver,bone marrow,blood,uterus,vein,cervix,embryo,lung,colon,breast,brain	MXD1
MXD1	MAZ	liver,lung,cervix,bone marrow,blood,Primitive interlobular tissue	MXD1
MXD1	NKX2-1	lung	MXD1
MYL12B	CEBPB	lung,colon,bone marrow,peripheral blood,breast,cervix	MYL12B
MYL12B	ELF1	brain,breast,lung,liver,prostate,other,bone marrow,colon,mesenchymal,blood	MYL12B
MYL12B	EP300	blood,bone,marrow,mesenchymal,kidney,blood,uterus,embryo,cervix,lung,colon,cell:rhabdomyoblast,liver,bone marrow,renal cortex,breast	MYL12B
MYL12B	ETS1	blood,bone,marrow,vein,lung,bone marrow,prostate,kidney,blood,other	MYL12B
MYL12B	FOXA2	embryo,liver,lung,skin,unknown,endoderm	MYL12B
MYL12B	GABPA	mesenchymal,breast,lung,cervix,blood,blood,bone,marrow,brain,embryo,prostate,bone marrow,liver	MYL12B
MYL12B	MAZ	liver,blood,lung,bone marrow,Primitive interlobular tissue	MYL12B
NAMPT	CEBPB	lung,human Fetal Osteoblasts,bone marrow,cervix,peripheral blood,breast,blood,colon	NAMPT
NAMPT	CREB1	embryo,blood,bone marrow,lung,liver,uterus	NAMPT
NAMPT	E2F6	embryo,lung,bone marrow	NAMPT
NAMPT	FOXA2	liver,cells:Caco2,unknown,lung,endoderm,skin,embryo	NAMPT
NAMPT	MAX	liver,bone marrow,blood,vein,lung,embryo,uterus,breast	NAMPT
NAMPT	MAZ	blood,liver,cervix,bone marrow,Primitive interlobular tissue,lung	NAMPT
NCF2	CEBPB	blood,bone marrow,embryo,cervix,peripheral blood,human Fetal Osteoblasts,breast,lung	NCF2
NCF2	FOXA1	Pancreatic Ductal,embryo,prostate,lung,breast,liver	NCF2
NCF2	FOXA2	embryo,lung,liver,unknown,cells:Caco2,endoderm,skin	NCF2
NCF2	LMNB1	lung	NCF2
NCOA4	MAX	cervix,breast,brain,embryo,bone marrow,liver,lung,uterus,blood	NCOA4
NFE2L2	ASCL1	lung	NFE2L2
NFE2L2	BRD4	Adipocyte,cervix,Human normal breast epithelial cells,skin,vein,lung,nervous system,retina,breast,brain,human Fetal Osteoblasts,cell:rhabdomyoblast,other,prostate,lymphocyte,blood,bone,marrow,pancrea,blood	NFE2L2
NFE2L2	CEBPB	cell:HL60,embryo,breast,cervix,colon,human Fetal Osteoblasts,lung,liver,bone marrow,blood,other,peripheral blood,uterus	NFE2L2
NFE2L2	CTCF	gingival,cell:rhabdomyoblast,spleen,retina,cell:LUHMES,retinal,fibroblast,lung/bronchus,brain,other,ectoderm,renal cortex,pancreas,heart,intestinal,cervix,breast,keratinocyte,liver,vein,uterus,aortic adventitial,prostate,colon,lymphocyte,muscle,embryo,bone marrow,blood,skin,lung,cerebellar,epithelium,spinal cord,kidney,neuroblast,colorectum	NFE2L2
NFE2L2	E2F6	embryo,cervix,bone marrow,lung	NFE2L2
NFE2L2	ELF1	mesenchymal,brain,blood,lung,breast,bone marrow,liver	NFE2L2
NFE2L2	EP300	renal cortex,kidney,breast,blood,mesenchymal,lung,brain,cell:rhabdomyoblast,liver,embryo,uterus,cervix,bone marrow	NFE2L2
NFE2L2	ETS1	vein,kidney,blood,bone,marrow,lung,other,bone marrow,blood,prostate	NFE2L2
NFE2L2	FOXA1	liver,other,breast,embryo,lung,prostate,Pancreatic Ductal	NFE2L2
NFE2L2	FOXA2	endoderm,lung,unknown,embryo,liver,skin,Definitive Endoderm,cells:Caco2	NFE2L2
NFE2L2	GABPA	cervix,brain,blood,bone,marrow,bone marrow,lung,blood,prostate,liver	NFE2L2
NFE2L2	GATA3	breast,blood,brain,lung	NFE2L2
NFE2L2	GATA4	skin,lung,stomach,embryo,purified cardiomyocyte G296S mutants	NFE2L2
NFE2L2	GTF2B	cervix,lung	NFE2L2
NFE2L2	LMNB1	lung	NFE2L2
NFE2L2	MAFK	blood,embryo,lung,liver,bone marrow	NFE2L2
NFE2L2	MAX	lung,embryo,breast,colon,bone marrow,vein,blood,liver,uterus,brain	NFE2L2
NFE2L2	MAZ	Primitive interlobular tissue,bone marrow,lung,blood,cervix,liver	NFE2L2
NFE2L2	NKX2-1	lung	NFE2L2
NFE2L2	PBX3	blood,lung	NFE2L2
NFE2L2	RAD21	colon,cervix,bone marrow,blood,breast,embryo,liver,lung,brain,uterus	NFE2L2
NFIL3	CEBPB	cervix,breast,liver,embryo,uterus,human Fetal Osteoblasts,blood,colon,other,bone marrow,lung,peripheral blood,cell:HL60	NFIL3
NFIL3	CHD1	lung	NFIL3
NFIL3	CTCF	brain,lung,breast,other,cell:LUHMES,pancreas,muscle,retina,blood,cervix,heart,cerebellar,intestinal,renal cortex,keratinocyte,embryo,kidney,vein,liver,epithelium,prostate,spinal cord,gingival,aortic adventitial,ectoderm,spleen,bone marrow,retinal,cell:rhabdomyoblast,colon,fibroblast,skin	NFIL3
NFIL3	E2F6	lung,embryo,bone marrow	NFIL3
NFIL3	EP300	mesenchymal,liver,renal cortex,blood,kidney,colon,lung,breast,brain,cervix	NFIL3
NFIL3	FOXA1	embryo,breast,liver,Pancreatic Ductal,lung,other,prostate	NFIL3
NFIL3	FOXA2	skin,embryo,liver,lung,cells:Caco2,endoderm,unknown	NFIL3
NFIL3	JUND	lung,cervix,bone marrow,coronary artery,liver,colon,brain,embryo	NFIL3
NFIL3	MAX	uterus,breast,blood,bone marrow,cervix,embryo,lung,colon,brain,vein,liver	NFIL3
NFIL3	MAZ	bone marrow,cervix,liver,lung,Primitive interlobular tissue,blood	NFIL3
NFIL3	PBX3	blood,brain,lung	NFIL3
NFKB1	CTCF	spinal cord,embryo,muscle,other,brain,liver,lung,renal cortex,keratinocyte,cell:rhabdomyoblast,pancreas,skin,cervix,bone marrow,retina,gingival,colon,vein,aortic adventitial,prostate,breast,blood,epithelium	NFKB1
NFKB1	FOXA1	Pancreatic Ductal,prostate,liver,lung,breast,embryo	NFKB1
NFKB1	FOXA2	Definitive Endoderm,embryo,liver,cells:Caco2,skin,unknown,lung,endoderm	NFKB1
NFKB1	GABPA	liver,breast,prostate,lung,blood,bone marrow,brain	NFKB1
NFKB1	GATA3	breast,blood,lung,brain	NFKB1
NFKB1	GATA4	skin,embryo,stomach,purified cardiomyocyte G296S mutants,lung	NFKB1
NFKB1	MAZ	lung,cervix,liver,bone marrow,blood,Primitive interlobular tissue	NFKB1
NFKBIA	ASCL1	embryo,lung	NFKBIA
NFKBIA	BCL3	blood,lung	NFKBIA
NFKBIA	BRD4	retina,vein,cervix,brain,breast,lung,blood,blood,bone,marrow,human Fetal Osteoblasts,other,nervous system,lymphocyte,Human normal breast epithelial cells	NFKBIA
NFKBIA	CEBPB	blood,uterus,other,liver,bone marrow,embryo,colon,breast,cell:HL60,cervix,peripheral blood,human Fetal Osteoblasts,lung	NFKBIA
NFKBIA	CHD1	lung,embryo	NFKBIA
NFKBIA	CREB1	lung,blood,liver	NFKBIA
NFKBIA	CTCF	ectoderm,breast,lung,neuroblast,cell:LUHMES,colorectum,lymphocyte,other,cervix,embryo,spinal cord,colon,bone marrow,Embryonic Kidney,aortic adventitial,keratinocyte,kidney,pancreas,cerebellar,vein,skin,muscle,liver,intestinal,brain,heart,epithelium,uterus,cell:rhabdomyoblast,spleen,prostate,retinal,gingival,retina,blood,renal cortex,fibroblast	NFKBIA
NFKBIA	E2F6	lung,bone marrow	NFKBIA
NFKBIA	ETS1	prostate,blood,bone,marrow,bone marrow,vein,blood,lung,kidney	NFKBIA
NFKBIA	FOXA1	Pancreatic Ductal,prostate,embryo,lung,liver,breast	NFKBIA
NFKBIA	FOXA2	skin,embryo,lung,liver,unknown	NFKBIA
NFKBIA	GTF2B	cervix,lung	NFKBIA
NFKBIA	LMNB1	lung	NFKBIA
NFKBIA	MAZ	lung,cervix,liver,blood,bone marrow,Primitive interlobular tissue	NFKBIA
NFKBIA	NR3C1	prostate,cervix,lung,uterus,other	NFKBIA
NFKBIA	PBX3	brain,lung,blood	NFKBIA
NFKBIA	RAD21	brain,embryo,blood,liver,lung,cervix,breast,bone marrow,colon,uterus	NFKBIA
NFKBIZ	CEBPB	lung,liver,breast,other,blood,cervix,peripheral blood,human Fetal Osteoblasts,bone marrow,colon,cell:HL60	NFKBIZ
NFKBIZ	CTCF	vein,cervix,aortic adventitial,skin,bone marrow,cell:LUHMES,pancreas,embryo,prostate,cerebellar,liver,lung,breast,other,cell:rhabdomyoblast,heart,spleen,colon,gingival,keratinocyte,retina,blood,brain	NFKBIZ
NFKBIZ	FOXA1	Pancreatic Ductal,prostate,breast,lung,liver,other	NFKBIZ
NFKBIZ	FOXA2	unknown,skin,cells:Caco2,endoderm,lung,colon,embryo,liver	NFKBIZ
NFKBIZ	GATA3	lung,brain,blood,breast	NFKBIZ
NFKBIZ	GTF2B	cervix,lung	NFKBIZ
NFKBIZ	LMNB1	lung	NFKBIZ
NFKBIZ	MAZ	lung,blood,cervix,liver,bone marrow,Primitive interlobular tissue	NFKBIZ
NFKBIZ	RAD21	blood,liver,embryo,brain,lung,breast,uterus	NFKBIZ
NIPBL	CEBPB	bone marrow,breast,colon,cervix,blood,lung,peripheral blood	NIPBL
NIPBL	CTCF	intestinal,lung,retina,retinal,skin,fibroblast,cell:rhabdomyoblast,liver,vein,cervix,neuroblast,spinal cord,lung/bronchus,other,renal cortex,heart,gingival,muscle,pancreas,blood,bone marrow,spleen,brain,keratinocyte,kidney,epithelium,ectoderm,cell:LUHMES,prostate,cerebellar,breast,colon,embryo,aortic adventitial	NIPBL
NIPBL	ETS1	kidney,vein,blood,other,bone marrow,prostate,blood,bone,marrow,lung	NIPBL
NIPBL	FOXA1	liver,Pancreatic Ductal,prostate,lung,breast	NIPBL
NIPBL	FOXA2	liver,lung,embryo,unknown,cells:Caco2,Definitive Endoderm,skin,endoderm	NIPBL
NIPBL	GABPA	prostate,brain,lung,blood,bone,marrow,bone marrow,embryo,blood,mesenchymal,breast,liver,cervix	NIPBL
NIPBL	GTF2B	cervix,lung	NIPBL
NIPBL	MAZ	liver,cervix,lung,bone marrow,Primitive interlobular tissue,blood	NIPBL
NQO1	BRD4	blood,bone,marrow,nervous system,skin,retina,pancrea,vein,blood,other,brain,human Fetal Osteoblasts,Human normal breast epithelial cells,lung,breast,cervix	NQO1
NQO1	E2F7	lung	NQO1
NQO1	EP300	cervix,liver,breast,brain,renal cortex,kidney,blood,lung,cell:rhabdomyoblast	NQO1
NQO1	ETS1	prostate,vein,blood,lung,kidney,bone marrow,blood,bone,marrow	NQO1
NQO1	FOSL2	liver,lung	NQO1
NQO1	FOXA2	liver,Definitive Endoderm,skin,lung,unknown,embryo,cells:Caco2	NQO1
NQO1	GABPA	brain,blood,bone marrow,lung,mesenchymal,liver	NQO1
NQO1	GTF2B	lung,cervix	NQO1
NQO1	JUND	bone marrow,lung,liver,colon	NQO1
NQO1	LMNB1	lung	NQO1
NQO1	MAFK	blood,cervix,embryo,liver,bone marrow,lung	NQO1
NQO1	MAZ	Primitive interlobular tissue,lung,cervix,bone marrow,blood,liver	NQO1
NQO1	POLR2A	lymphocyte,embryo,lung,blood,colon,cervix,liver,vein,breast,other,bone marrow,uterus,kidney,brain,pancreas	NQO1
NT5C2	CEBPB	cervix,other,breast,liver,peripheral blood,bone marrow,blood,colon,human Fetal Osteoblasts,lung,uterus	NT5C2
NT5C2	CHD1	lung	NT5C2
NT5C2	ETS1	blood,other,blood,bone,marrow,prostate,bone marrow,lung,vein,kidney	NT5C2
NT5C2	FOXA1	other,lung,embryo,liver,prostate,Pancreatic Ductal,breast	NT5C2
NT5C2	FOXA2	skin,liver,lung,embryo,unknown,cells:Caco2	NT5C2
NT5C2	LMNB1	lung	NT5C2
NT5C2	MAFK	cervix,liver,lung	NT5C2
NT5C2	MAX	blood,lung,brain,bone marrow,breast	NT5C2
NT5C2	MAZ	bone marrow,lung,cervix,liver,blood,Primitive interlobular tissue	NT5C2
NT5C2	RAD21	brain,liver,embryo,cervix,lung,breast	NT5C2
OGT	BRD4	other,blood,bone,marrow,lymphocyte,cell:rhabdomyoblast,lung,breast,human Fetal Osteoblasts,Human normal breast epithelial cells,blood,nervous system,retina,brain	OGT
OGT	CEBPB	cell:HL60,breast,lung,peripheral blood,cervix,uterus,bone marrow,blood,human Fetal Osteoblasts,embryo,colon	OGT
OGT	CTCF	cell:rhabdomyoblast,fibroblast,bone marrow,colon,other,pancreas,breast,liver,skin,spinal cord,prostate,lung,embryo,aortic adventitial,brain,blood,cervix	OGT
OGT	ETS1	blood,bone marrow,lung,vein,blood,bone,marrow,other,kidney	OGT
OGT	FOXA1	liver,embryo,breast,other,lung,prostate,Pancreatic Ductal	OGT
OGT	FOXA2	skin,liver,unknown,endoderm,Definitive Endoderm,lung,embryo,cells:Caco2	OGT
OGT	GABPA	brain,mesenchymal,cervix,bone marrow,embryo,blood,breast,liver,prostate,lung	OGT
OGT	MAX	blood,lung,embryo,cervix,brain,uterus,bone marrow,breast	OGT
OGT	MAZ	Primitive interlobular tissue,blood,cervix,lung	OGT
OGT	PBX3	lung,brain	OGT
OSM	BRD4	lung,blood,blood,bone,marrow,other,breast,retina,lymphocyte,brain	OSM
OSM	CEBPB	colon,embryo,blood,cell:HL60,liver,peripheral blood,cervix,lung,bone marrow,breast,other	OSM
OSM	CTCF	cell:rhabdomyoblast,retina,neuroblast,lymphocyte,spleen,cerebellar,spinal cord,pancreas,heart,aortic adventitial,epithelium,kidney,other,retinal,lung,vein,skin,renal cortex,Embryonic Kidney,cervix,colorectum,uterus,muscle,brain,liver,blood,embryo,gingival,breast,lung/bronchus,prostate,keratinocyte,bone marrow,colon,cell:LUHMES,intestinal,fibroblast,ectoderm	OSM
OSM	LMNB1	lung	OSM
OSM	MAX	cervix,embryo,uterus,bone marrow,liver,breast,blood,lung,brain	OSM
OSM	MAZ	lung,bone marrow,Primitive interlobular tissue	OSM
PABPC1	BHLHE40	bone marrow,lung,liver,blood	PABPC1
PABPC1	CEBPB	liver,blood,bone marrow,colon,breast,peripheral blood,other,cervix,lung	PABPC1
PABPC1	CREB1	liver,lung,uterus,bone marrow,embryo,blood	PABPC1
PABPC1	CTCF	heart,skin,cell:LUHMES,cervix,blood,colon,spinal cord,cell:rhabdomyoblast,vein,pancreas,epithelium,prostate,spleen,fibroblast,bone marrow,lung,cerebellar,gingival,keratinocyte,liver,embryo,breast,aortic adventitial,other,renal cortex,kidney,retina,brain,intestinal,muscle	PABPC1
PABPC1	ETS1	other,vein,bone marrow,prostate,blood,kidney,lung,pancreas,blood,bone,marrow	PABPC1
PABPC1	FOXA1	Pancreatic Ductal,breast,prostate,lung	PABPC1
PABPC1	FOXA2	Definitive Endoderm,liver,embryo,lung,unknown,skin,endoderm	PABPC1
PABPC1	GABPA	lung,breast,bone marrow,blood,mesenchymal,liver,brain,prostate	PABPC1
PABPC1	GTF2B	lung,cervix	PABPC1
PABPC1	MAX	liver,vein,embryo,blood,breast,bone marrow,lung,uterus,brain,colon,cervix	PABPC1
PABPC1	MAZ	Primitive interlobular tissue,blood,cervix,liver,bone marrow,lung	PABPC1
PABPC1	RAD21	bone marrow,brain,liver,embryo,cervix,lung,breast	PABPC1
PDE4B	BRD4	breast,Adipocyte,other,blood,retina,nervous system,pancrea,brain,lung,vein,skin,cell:rhabdomyoblast,human Fetal Osteoblasts,lymphocyte,Human normal breast epithelial cells	PDE4B
PDE4B	CEBPB	human Fetal Osteoblasts,breast,peripheral blood,bone marrow,blood,colon,cervix,lung	PDE4B
PDE4B	CTCF	colorectum,spinal cord,ectoderm,colon,renal cortex,neuroblast,cell:LUHMES,lung,prostate,cervix,epithelium,embryo,kidney,liver,intestinal,skin,retinal,vein,muscle,heart,uterus,pancreas,cerebellar,keratinocyte,aortic adventitial,other,Embryonic Kidney,blood,breast,retina,bone marrow,brain,fibroblast	PDE4B
PDE4B	E2F6	embryo,lung	PDE4B
PDE4B	EP300	lung,cervix,blood,kidney,colon,bone marrow,breast,renal cortex,brain	PDE4B
PDE4B	FOSL2	lung,brain	PDE4B
PDE4B	FOXA1	embryo,breast,lung,prostate,Pancreatic Ductal	PDE4B
PDE4B	FOXA2	Definitive Endoderm,embryo,skin,endoderm,lung,unknown	PDE4B
PDE4B	GATA3	blood,lymphocyte,brain,Blood,breast,lung	PDE4B
PDE4B	GATA4	skin,embryo,lung,purified cardiomyocyte G296S mutants	PDE4B
PDE4B	MAZ	Primitive interlobular tissue,blood,lung	PDE4B
PELI1	CEBPB	bone marrow,breast,lung,cervix,uterus,colon,embryo	PELI1
PELI1	CTCF	cell:LUHMES,fibroblast,heart,cerebellar,lung,cervix,spleen,retina,other,brain,prostate,vein,spinal cord,embryo,muscle,gingival,bone marrow,breast,intestinal,epithelium,skin,aortic adventitial,colon,keratinocyte,blood,kidney,pancreas,cell:rhabdomyoblast,liver	PELI1
PELI1	ETS1	bone marrow,vein,blood,lung,other,prostate,kidney	PELI1
PELI1	FOXA2	skin,cells:Caco2,liver,embryo,lung	PELI1
PELI1	MAZ	cervix,blood,liver,colon,bone marrow,lung,Primitive interlobular tissue	PELI1
PFDN5	ASCL1	lung	PFDN5
PFDN5	BRCA1	breast,lung	PFDN5
PFDN5	BRD4	vein,breast,other,retina,lung,blood,bone,marrow,nervous system,blood,Human normal breast epithelial cells	PFDN5
PFDN5	CEBPB	cervix,uterus,cell:HL60,human Fetal Osteoblasts,breast,peripheral blood,colon,bone marrow,blood,lung	PFDN5
PFDN5	CTCF	spleen,liver,other,skin,blood,embryo,vein,ectoderm,renal cortex,pancreas,colon,breast,bone marrow,keratinocyte,aortic adventitial,kidney,cervix,lung/bronchus,prostate,epithelium,brain,cell:LUHMES,heart,fibroblast,spinal cord,cell:rhabdomyoblast,gingival,muscle,lung,cerebellar,intestinal,retina	PFDN5
PFDN5	ETS1	kidney,prostate,blood,vein,lung,other,blood,bone,marrow,bone marrow	PFDN5
PFDN5	FOSL2	lung,brain,breast,liver	PFDN5
PFDN5	GABPA	bone marrow,liver,lung,embryo,prostate,brain,breast,blood,mesenchymal,cervix	PFDN5
PFDN5	LMNB1	lung	PFDN5
PFDN5	MAFK	liver,bone marrow,lung	PFDN5
PFDN5	MAX	bone marrow,liver,breast,brain,cervix,vein,embryo,lung,blood,uterus	PFDN5
PFDN5	MAZ	blood,Primitive interlobular tissue,bone marrow,liver,cervix,lung	PFDN5
PFDN5	MXI1	lung,bone marrow,liver,brain,embryo,blood	PFDN5
PFDN5	PBX3	lung	PFDN5
PFDN5	POLR2A	uterus,colon,vein,other,embryo,cervix,blood,kidney,liver,breast,lung,bone marrow,lymphocyte,pancreas,brain	PFDN5
PFDN5	RAD21	liver,blood,brain,breast,embryo,uterus,bone marrow,cervix,lung,colon	PFDN5
PFKFB3	BCL3	lung,blood	PFKFB3
PFKFB3	BRD4	retina,nervous system,Human normal breast epithelial cells,lung,breast,Adipocyte,other,blood,bone,marrow,lymphocyte,brain,blood,cervix,vein	PFKFB3
PFKFB3	CEBPB	lung,peripheral blood,breast,blood	PFKFB3
PFKFB3	CREB1	uterus,lung,liver,embryo,bone marrow	PFKFB3
PFKFB3	CTCF	blood,aortic adventitial,gingival,cerebellar,colorectum,cell:LUHMES,ectoderm,bone marrow,pancreas,intestinal,other,heart,embryo,spleen,cell:rhabdomyoblast,colon,prostate,muscle,fibroblast,lymphocyte,breast,kidney,retinal,neuroblast,keratinocyte,liver,lung,cervix,vein,skin,epithelium,brain,renal cortex,lung/bronchus,uterus,spinal cord,retina	PFKFB3
PFKFB3	E2F6	embryo,cervix,bone marrow,lung	PFKFB3
PFKFB3	E2F7	lung	PFKFB3
PFKFB3	EP300	bone marrow,lung,cervix,embryo,renal cortex,kidney,uterus,blood,breast,brain,cell:rhabdomyoblast	PFKFB3
PFKFB3	ETS1	blood,lung,other,vein,bone marrow,kidney,prostate,blood,bone,marrow	PFKFB3
PFKFB3	FOSL2	lung,brain	PFKFB3
PFKFB3	FOXA2	liver,lung,skin,embryo,Definitive Endoderm	PFKFB3
PFKFB3	GABPA	embryo,liver,bone marrow,mesenchymal,lung,blood	PFKFB3
PFKFB3	GATA3	lung,breast,brain,blood	PFKFB3
PFKFB3	GTF2B	lung,cervix	PFKFB3
PFKFB3	LMNB1	lung	PFKFB3
PFKFB3	MAX	uterus,brain,cervix,embryo,vein,bone marrow,blood,liver,colon,breast,lung	PFKFB3
PFKFB3	MAZ	Primitive interlobular tissue,blood,lung,liver,bone marrow,cervix	PFKFB3
PFKFB3	MXI1	bone marrow,brain,embryo,liver,lung,cervix,blood	PFKFB3
PFKFB3	PBX3	brain,blood,lung	PFKFB3
PFKFB3	RAD21	lung,colon,uterus,breast,brain,embryo,liver,blood,bone marrow,cervix	PFKFB3
PGK1	CEBPB	blood,lung,peripheral blood,bone marrow,cell:HL60,breast,cervix,human Fetal Osteoblasts,colon	PGK1
PGK1	CREB1	embryo,lung,uterus,liver,blood	PGK1
PGK1	CTCF	liver,bone marrow,muscle,aortic adventitial,brain,blood,renal cortex,heart,cell:rhabdomyoblast,vein,keratinocyte,prostate,cerebellar,epithelium,breast,embryo,kidney,gingival,pancreas,spinal cord,colon,cell:LUHMES,neuroblast,intestinal,skin,lung,cervix,other,fibroblast	PGK1
PGK1	EP300	kidney,blood,bone,marrow,cervix,mesenchymal,breast,lung,blood,brain,renal cortex	PGK1
PGK1	ETS1	blood,bone,marrow,prostate,lung,bone marrow,kidney,blood,vein,other	PGK1
PGK1	FOXA2	unknown,lung,endoderm,skin,embryo,liver	PGK1
PGK1	GABPA	cervix,breast,prostate,bone marrow,blood,bone,marrow,liver,blood,mesenchymal,brain,embryo,lung	PGK1
PGK1	HIF1A	other,renal tubular cells,blood,breast,lung,patient,bone	PGK1
PGK1	HSF1	other,liver,colon,lung,breast,fibroblast,blood	PGK1
PGK1	KLF4	skin,foreskin,Fetal Lung Fibroblast,Pancreatic Ductal	PGK1
PGK1	MAX	lung,cervix,liver,brain,blood,uterus,bone marrow,colon,embryo,breast	PGK1
PGK1	MAZ	bone marrow,lung,blood,cervix,liver,Primitive interlobular tissue	PGK1
PICALM	ASCL1	embryo,lung	PICALM
PICALM	BHLHE40	blood,liver,bone marrow,lung	PICALM
PICALM	BRCA1	cervix,bone,lung	PICALM
PICALM	BRD4	nervous system,lymphocyte,vein,skin,other,cervix,brain,blood,bone,marrow,blood,lung,breast,human Fetal Osteoblasts,retina,Human normal breast epithelial cells	PICALM
PICALM	CEBPB	colon,lung,bone marrow,cervix,breast,blood,human Fetal Osteoblasts,peripheral blood	PICALM
PICALM	CHD1	lung,embryo	PICALM
PICALM	E2F6	bone marrow,lung,embryo	PICALM
PICALM	E2F7	colon,lung	PICALM
PICALM	EP300	renal cortex,lung,cell:rhabdomyoblast,breast,blood,bone marrow,brain,kidney,embryo,mesenchymal,uterus,liver,cervix,blood,bone,marrow	PICALM
PICALM	FOXA1	prostate,Pancreatic Ductal,lung,breast,embryo,liver	PICALM
PICALM	FOXA2	unknown,skin,lung,cells:Caco2,embryo,liver,endoderm	PICALM
PICALM	GATA4	stomach,purified cardiomyocyte G296S mutants,skin,lung,embryo	PICALM
PICALM	GTF2B	lung,cervix	PICALM
PICALM	LMNB1	lung	PICALM
PICALM	MAX	blood,bone marrow,vein,liver,lung,breast	PICALM
PICALM	MAZ	Primitive interlobular tissue,blood,cervix,liver,bone marrow,lung	PICALM
PICALM	NKX2-1	lung	PICALM
PICALM	PBX3	blood,lung	PICALM
PICALM	POLR2A	liver,lung,brain,embryo,cervix,uterus,kidney,other,bone marrow,colon,vein,breast,lymphocyte,pancreas,blood	PICALM
PJA2	CEBPB	blood,lung,breast	PJA2
PJA2	EP300	kidney,embryo,lung,mesenchymal,cell:rhabdomyoblast,cervix,breast,renal cortex,brain,blood	PJA2
PJA2	FOXA1	embryo,liver,other,breast,lung,prostate,Pancreatic Ductal	PJA2
PJA2	FOXA2	lung,embryo,cells:Caco2,endoderm,liver,skin,Definitive Endoderm,unknown	PJA2
PJA2	GABPA	prostate,blood,bone,marrow,brain,lung,blood,breast,bone marrow,mesenchymal,liver	PJA2
PJA2	GTF2B	lung,cervix	PJA2
PJA2	LMNB1	lung	PJA2
PJA2	MAZ	cervix,bone marrow,blood,liver,lung,Primitive interlobular tissue	PJA2
PJA2	PBX3	brain,lung,blood	PJA2
PLAU	ASCL1	lung,embryo	PLAU
PLAU	BRD4	Human normal breast epithelial cells,nervous system,breast,vein,other,brain,cell:rhabdomyoblast,blood,retina,lung	PLAU
PLAU	CEBPB	breast,peripheral blood,cervix,bone marrow,lung,blood	PLAU
PLAU	CHD1	lung	PLAU
PLAU	E2F6	lung,embryo,bone marrow	PLAU
PLAU	EP300	cell:rhabdomyoblast,uterus,cervix,blood,mesenchymal,brain,breast,renal cortex,bone marrow,kidney,lung	PLAU
PLAU	FOXA2	cells:Caco2,embryo,unknown,skin,lung,liver,endoderm	PLAU
PLAU	LMNB1	lung	PLAU
PLAU	MAZ	Primitive interlobular tissue,blood,bone marrow,cervix,lung,liver	PLAU
PLEK	CEBPB	lung,other,colon,breast,cervix,blood,bone marrow,peripheral blood,cell:HL60,embryo	PLEK
PLXNC1	CEBPB	lung,peripheral blood,bone marrow,breast,cervix,human Fetal Osteoblasts,blood	PLXNC1
PLXNC1	CTCF	kidney,retinal,retina,cell:LUHMES,fibroblast,lung/bronchus,heart,ectoderm,colon,cerebellar,prostate,epithelium,skin,liver,aortic adventitial,embryo,pancreas,intestinal,colorectum,vein,bone marrow,blood,other,gingival,keratinocyte,lung,spleen,renal cortex,cell:rhabdomyoblast,brain,muscle,neuroblast,cervix,breast,spinal cord	PLXNC1
PLXNC1	FOXA1	prostate,lung,embryo,other,breast,liver	PLXNC1
PLXNC1	FOXA2	lung,Definitive Endoderm,embryo,skin,cells:Caco2,liver,endoderm,unknown	PLXNC1
PLXNC1	LMNB1	lung	PLXNC1
PLXNC1	MAZ	Primitive interlobular tissue,lung,blood	PLXNC1
PLXNC1	RAD21	colon,brain,embryo,bone marrow,blood,uterus,breast,liver,lung	PLXNC1
PNRC1	BRD4	lung,breast,Human normal breast epithelial cells,brain,other,nervous system,human Fetal Osteoblasts,retina,blood,bone,marrow,cervix,vein,blood,lymphocyte,skin	PNRC1
PNRC1	CEBPB	other,colon,human Fetal Osteoblasts,breast,peripheral blood,blood,liver,lung	PNRC1
PNRC1	CREB1	uterus,blood,colon,bone marrow,lung,embryo,liver	PNRC1
PNRC1	CTCF	aortic adventitial,intestinal,kidney,blood,prostate,brain,pancreas,breast,colon,embryo,skin,bone marrow,lung,cervix,liver,retina,other,vein	PNRC1
PNRC1	EP300	renal cortex,kidney,cervix,mesenchymal,vein,liver,breast,lung,embryo,blood	PNRC1
PNRC1	ETS1	prostate,bone marrow,kidney,blood,bone,marrow,lung,vein	PNRC1
PNRC1	FOXA1	other,liver,breast,embryo,prostate,lung	PNRC1
PNRC1	FOXA2	cells:Caco2,skin,Definitive Endoderm,endoderm,embryo,lung,liver,unknown	PNRC1
PNRC1	GTF2B	cervix,lung	PNRC1
PNRC1	MAZ	Primitive interlobular tissue,cervix,blood,liver,bone marrow,lung	PNRC1
PNRC1	PBX3	blood,lung	PNRC1
PPIF	ARRB1	lung	PPIF
PPIF	ASCL1	lung	PPIF
PPIF	BRCA1	mesenchymal,breast,lung,bone	PPIF
PPIF	CEBPB	breast,bone marrow,peripheral blood,uterus,lung,other,human Fetal Osteoblasts,cell:HL60,embryo,cervix,liver,colon,blood	PPIF
PPIF	CHD1	lung	PPIF
PPIF	CTCF	spinal cord,other,heart,cell:rhabdomyoblast,brain,ectoderm,breast,keratinocyte,retina,uterus,lung,pancreas,neuroblast,retinal,muscle,colorectum,cell:LUHMES,skin,spleen,liver,kidney,blood,bone marrow,vein,aortic adventitial,cervix,lymphocyte,epithelium,prostate,lung/bronchus,cerebellar,fibroblast,gingival,embryo,intestinal,renal cortex,colon	PPIF
PPIF	E2F6	embryo,cervix,bone marrow,lung	PPIF
PPIF	ELF1	brain,bone marrow,blood,lung,liver,breast	PPIF
PPIF	FOXA2	Definitive Endoderm,embryo,endoderm,liver,skin,lung	PPIF
PPIF	GTF2B	lung,cervix	PPIF
PPIF	MAX	brain,liver,embryo,blood,colon,uterus,breast,vein,cervix,lung,bone marrow	PPIF
PPIF	MAZ	Primitive interlobular tissue,blood,cervix,liver,lung,bone marrow	PPIF
PPIF	MXI1	blood,cervix,bone marrow,lung	PPIF
PPIF	MYC	cervix,lymphocyte,vein,bone marrow,breast,embryo,other,blood,lung,kidney,colon,bone,ascitic fluid,skin,brain	PPIF
PPIF	POLR2A	blood,breast,other,liver,embryo,kidney,vein,colon,lung,cervix,uterus,lymphocyte,brain,bone marrow,pancreas	PPIF
PPIF	RAD21	blood,lung,embryo,uterus,bone marrow,liver,brain,cervix,breast,colon	PPIF
PPP4R1	BRD4	retina,breast,lung,prostate,blood,bone,marrow,vein,brain,blood,human Fetal Osteoblasts,other,lymphocyte,Human normal breast epithelial cells,nervous system,pancrea	PPP4R1
PPP4R1	CEBPB	colon,cervix,peripheral blood,human Fetal Osteoblasts,bone marrow,breast,lung,blood	PPP4R1
PPP4R1	CTCF	cell:rhabdomyoblast,heart,spleen,ectoderm,renal cortex,colon,uterus,gingival,cell:LUHMES,prostate,retinal,intestinal,skin,cervix,breast,cerebellar,spinal cord,lung,epithelium,liver,keratinocyte,blood,aortic adventitial,colorectum,brain,pancreas,other,fibroblast,muscle,bone marrow,embryo,kidney,neuroblast,vein,lung/bronchus,retina,lymphocyte	PPP4R1
PPP4R1	E2F6	bone marrow,lung	PPP4R1
PPP4R1	EP300	lung,renal cortex,embryo,blood,breast,cervix,kidney	PPP4R1
PPP4R1	FOXA1	breast,prostate,lung,liver,embryo	PPP4R1
PPP4R1	FOXA2	lung,cells:Caco2,embryo,liver,skin,unknown	PPP4R1
PPP4R1	MAZ	Primitive interlobular tissue,blood,bone marrow,liver,cervix,lung	PPP4R1
PPP4R1	NKX2-1	lung	PPP4R1
PRDX1	BRD4	retina,other,nervous system,blood,bone,marrow,brain,breast,lung,blood,cervix,lymphocyte,skin,Human normal breast epithelial cells	PRDX1
PRDX1	CEBPB	blood,other,liver,breast,peripheral blood,cervix,lung,bone marrow,colon	PRDX1
PRDX1	CTCF	cell:LUHMES,heart,cell:rhabdomyoblast,other,keratinocyte,liver,skin,renal cortex,blood,epithelium,breast,bone marrow,spleen,colon,brain,pancreas,retina,lung,gingival	PRDX1
PRDX1	E2F6	embryo,lung,bone marrow	PRDX1
PRDX1	E2F7	lung	PRDX1
PRDX1	FOSL2	lung	PRDX1
PRDX1	FOXA1	breast,lung,Pancreatic Ductal,prostate,liver	PRDX1
PRDX1	FOXA2	unknown,cells:Caco2,lung,embryo,liver,skin,endoderm	PRDX1
PRDX1	GTF2B	bone marrow,lung,cervix	PRDX1
PRDX1	LMNB1	lung	PRDX1
PRDX1	MAX	vein,blood,liver,breast,bone marrow,lung,uterus,brain,cervix,embryo	PRDX1
PRDX1	MAZ	bone marrow,blood,cervix,liver,lung,Primitive interlobular tissue	PRDX1
PRDX1	POLR2A	pancreas,lung,breast,blood,vein,liver,bone marrow,cervix,colon,other,embryo,uterus,brain,kidney,lymphocyte	PRDX1
PRDX5	ASCL1	embryo,lung	PRDX5
PRDX5	ATF3	other,colon,lung,bone marrow,patient	PRDX5
PRDX5	BCL3	lung	PRDX5
PRDX5	BHLHE40	bone marrow,blood,liver,lung	PRDX5
PRDX5	BRCA1	bone,mesenchymal,cervix,breast,lung	PRDX5
PRDX5	BRD4	Human normal breast epithelial cells,nervous system,breast,retina,lymphocyte,other,brain,cervix,blood,blood,bone,marrow,lung,prostate	PRDX5
PRDX5	CEBPB	cell:HL60,bone marrow,uterus,colon,lung,breast,blood,other,peripheral blood,human Fetal Osteoblasts,liver,embryo,cervix	PRDX5
PRDX5	CREB1	lung,liver,uterus,blood	PRDX5
PRDX5	CTCF	retina,cell:rhabdomyoblast,colorectum,fibroblast,breast,spinal cord,spleen,prostate,vein,lung/bronchus,lung,neuroblast,cell:LUHMES,aortic adventitial,keratinocyte,heart,cerebellar,embryo,renal cortex,colon,skin,brain,cervix,other,blood,pancreas,bone marrow,intestinal,muscle,gingival,kidney,epithelium,ectoderm,liver	PRDX5
PRDX5	ELF1	other,lung,blood,liver,colon,mesenchymal,breast,brain,bone marrow	PRDX5
PRDX5	EP300	brain,breast,kidney,cell:rhabdomyoblast,uterus,cervix,blood,lung,renal cortex	PRDX5
PRDX5	ETS1	kidney,blood,bone,marrow,vein,lung,blood,prostate,bone marrow,other	PRDX5
PRDX5	FOSL2	lung	PRDX5
PRDX5	FOXA2	liver,endoderm,embryo,lung,skin,unknown	PRDX5
PRDX5	GABPA	blood,embryo,breast,cervix,liver,lung,blood,bone,marrow,mesenchymal,prostate,brain,bone marrow	PRDX5
PRDX5	GTF2B	cervix,lung	PRDX5
PRDX5	HSF1	bone marrow,other,blood,liver,breast,lung	PRDX5
PRDX5	LMNB1	lung	PRDX5
PRDX5	MAFK	lung,colon,liver,cervix,blood	PRDX5
PRDX5	MAX	bone marrow,vein,blood,breast,lung,cervix,liver,embryo,uterus	PRDX5
PRDX5	MAZ	liver,Primitive interlobular tissue,bone marrow,cervix,lung,blood	PRDX5
PRDX5	NKX2-1	lung	PRDX5
PRDX5	PBX3	blood,lung	PRDX5
PRDX5	POLR2A	liver,kidney,breast,uterus,embryo,lymphocyte,bone marrow,brain,vein,cervix,blood,colon,other,lung,pancreas	PRDX5
PRDX5	RAD21	embryo,lung,colon,cervix,blood,bone marrow,liver,brain,breast,uterus	PRDX5
PRDX5	RCOR1	lung,foreskin	PRDX5
PRKDC	BRD4	breast,nervous system,other,blood,bone,marrow,brain,pancrea,blood,retina,cervix,lymphocyte,Human normal breast epithelial cells,lung	PRKDC
PRKDC	CEBPB	cervix,bone marrow,liver,colon,other,lung,blood,breast	PRKDC
PRKDC	E2F7	cervix,colon,lung	PRKDC
PRKDC	EP300	cell:rhabdomyoblast,cervix,brain,breast,lung,embryo,mesenchymal,uterus,kidney,renal cortex,blood,prostate	PRKDC
PRKDC	ETS1	prostate,blood,blood,bone,marrow,vein,bone marrow,kidney,lung	PRKDC
PRKDC	FOXA1	other,prostate,lung,liver,breast,embryo,Pancreatic Ductal	PRKDC
PRKDC	FOXA2	embryo,liver,lung,unknown,cells:Caco2,Definitive Endoderm,endoderm,skin	PRKDC
PRKDC	GABPA	lung,blood,mesenchymal,breast,prostate,cervix,liver,bone marrow,embryo,blood,bone,marrow,brain	PRKDC
PRKDC	GTF2B	cervix,lung	PRKDC
PRKDC	LMNB1	lung	PRKDC
PRKDC	MAX	cervix,liver,embryo,lung,bone marrow,uterus,breast,blood	PRKDC
PRKDC	MAZ	blood,cervix,bone marrow,Primitive interlobular tissue,liver,lung	PRKDC
PROM1	ASCL1	lung	PROM1
PROM1	CTCF	kidney,other,breast,heart,neuroblast,lung/bronchus,lymphocyte,ectoderm,renal cortex,colon,spinal cord,pancreas,spleen,cell:LUHMES,cell:rhabdomyoblast,retinal,skin,vein,aortic adventitial,bone marrow,liver,keratinocyte,fibroblast,brain,lung,epithelium,prostate,retina,cervix,gingival,blood,intestinal,colorectum,cerebellar,muscle,embryo,uterus	PROM1
PSME1	BRD4	Human normal breast epithelial cells,blood,bone,marrow,lung,blood,breast,other,nervous system,retina	PSME1
PSME1	E2F6	lung,embryo,bone marrow	PSME1
PSME1	LMNB1	lung	PSME1
PSME1	MAX	uterus,liver,cervix,embryo,bone marrow,breast,lung,brain,blood	PSME1
PSME1	MAZ	liver,cervix,bone marrow,lung,Primitive interlobular tissue,blood	PSME1
PSME1	MXI1	liver,lung,cervix,brain	PSME1
PSME1	MYC	lung,breast,bone marrow,kidney,blood,skin	PSME1
PSME1	NKX2-1	lung	PSME1
PSME1	POLR2A	embryo,other,breast,blood,uterus,kidney,lung,lymphocyte,brain,colon,vein,liver,bone marrow,pancreas,cervix	PSME1
PTBP3	BRD4	breast,retina,brain,vein,Human normal breast epithelial cells,blood,blood,bone,marrow,lung,nervous system,cervix,other	PTBP3
PTBP3	CEBPB	blood,cervix,human Fetal Osteoblasts,breast,peripheral blood,lung	PTBP3
PTBP3	CTCF	kidney,retina,retinal,blood,neuroblast,cell:rhabdomyoblast,liver,heart,brain,spinal cord,fibroblast,cerebellar,keratinocyte,lung/bronchus,renal cortex,ectoderm,cervix,embryo,muscle,breast,lung,skin,epithelium,prostate,gingival,aortic adventitial,pancreas,other,colon,intestinal,colorectum,cell:LUHMES,bone marrow,spleen,vein	PTBP3
PTBP3	E2F6	embryo,lung,bone marrow	PTBP3
PTBP3	EP300	blood,kidney,renal cortex,breast,embryo,mesenchymal,bone marrow,lung,prostate,liver,cervix	PTBP3
PTBP3	ETS1	pancreas,prostate,blood,bone,marrow,lung,bone marrow,kidney,blood,other,vein	PTBP3
PTBP3	FOXA1	Pancreatic Ductal,lung,other,prostate,breast,liver,embryo	PTBP3
PTBP3	FOXA2	skin,cells:Caco2,embryo,lung,unknown,liver	PTBP3
PTBP3	MAX	lung,brain,liver,uterus,breast,blood,embryo,bone marrow	PTBP3
PTBP3	MAZ	bone marrow,liver,cervix,lung,blood,Primitive interlobular tissue	PTBP3
PTGS2	CTCF	fibroblast,embryo,kidney,brain,lung/bronchus,gingival,liver,spleen,pancreas,ectoderm,colon,blood,heart,skin,intestinal,bone marrow,other,retina,prostate,renal cortex,cell:LUHMES,cerebellar,vein,breast,aortic adventitial,lung,keratinocyte,cervix,epithelium	PTGS2
PTGS2	FOXA2	lung,embryo,unknown,skin	PTGS2
PTGS2	MAZ	Primitive interlobular tissue,lung,blood,cervix	PTGS2
PTPRC	CEBPB	cervix,bone marrow,blood,peripheral blood,cell:HL60,lung,colon,breast,human Fetal Osteoblasts	PTPRC
PTPRC	CTCF	embryo,neuroblast,cell:LUHMES,colon,aortic adventitial,spleen,skin,liver,other,pancreas,heart,muscle,prostate,renal cortex,gingival,lung,retina,Embryonic Kidney,epithelium,blood,cervix,retinal,fibroblast,bone marrow,vein,keratinocyte,breast,spinal cord,brain	PTPRC
PTPRC	FOXA1	embryo,lung,liver,breast,Pancreatic Ductal,prostate	PTPRC
PTPRC	FOXA2	lung,skin,embryo,unknown,liver	PTPRC
PUM2	BHLHE40	liver,lung,bone marrow,blood	PUM2
PUM2	BRD4	breast,human Fetal Osteoblasts,pancrea,blood,prostate,nervous system,brain,other,kidney,vein,retina,cervix,blood,bone,marrow,Human normal breast epithelial cells,BCBL-1 cells,lymphocyte,skin,lung	PUM2
PUM2	CEBPB	blood,colon,lung,breast,liver	PUM2
PUM2	CREB1	liver,blood,lung	PUM2
PUM2	CTCF	keratinocyte,lung/bronchus,cell:LUHMES,retinal,uterus,fibroblast,liver,muscle,spleen,neuroblast,embryo,renal cortex,cerebellar,cell:rhabdomyoblast,prostate,other,vein,skin,breast,lung,bone marrow,cervix,blood,ectoderm,intestinal,epithelium,brain,gingival,spinal cord,colon,retina,kidney,aortic adventitial,colorectum,pancreas,heart,lymphocyte	PUM2
PUM2	E2F6	bone marrow,lung,cervix,embryo	PUM2
PUM2	ETS1	prostate,lung,vein,kidney,bone marrow,blood,blood,bone,marrow,other	PUM2
PUM2	FOXA1	prostate,breast,liver,lung,embryo,other,Pancreatic Ductal	PUM2
PUM2	FOXA2	Definitive Endoderm,endoderm,lung,liver,skin,cells:Caco2,unknown,embryo	PUM2
PUM2	GABPA	blood,bone marrow,liver,lung,prostate,breast,mesenchymal,brain	PUM2
PUM2	GTF2B	cervix,lung	PUM2
PUM2	LMNB1	lung	PUM2
PUM2	MAX	vein,embryo,bone marrow,brain,liver,lung,breast,uterus,blood	PUM2
PUM2	MAZ	Primitive interlobular tissue,cervix,blood,liver,bone marrow,lung	PUM2
PUM2	POLR2A	blood,uterus,vein,pancreas,kidney,other,lung,colon,embryo,lymphocyte,breast,liver,brain,bone marrow,cervix	PUM2
RAB24	ASCL1	lung	RAB24
RAB24	BCL3	lung,blood	RAB24
RAB24	CREB1	uterus,liver,lung	RAB24
RAB24	CTCF	fibroblast,epithelium,colorectum,vein,blood,lymphocyte,keratinocyte,renal cortex,lung,skin,spinal cord,lung/bronchus,brain,neuroblast,colon,pancreas,muscle,uterus,kidney,cervix,cell:LUHMES,intestinal,heart,prostate,gingival,cerebellar,breast,retinal,embryo,spleen,ectoderm,Embryonic Kidney,other,liver,cell:rhabdomyoblast,retina,aortic adventitial,bone marrow	RAB24
RAB24	E2F6	lung,embryo,bone marrow	RAB24
RAB24	E2F7	lung,colon	RAB24
RAB24	ETS1	vein,bone marrow,other,blood,bone,marrow,blood,prostate,lung,kidney	RAB24
RAB24	FOXA1	Pancreatic Ductal,breast,prostate,lung	RAB24
RAB24	GABPA	lung,mesenchymal,cervix,blood,bone,marrow,embryo,bone marrow,brain,liver,blood,breast,prostate	RAB24
RAB24	GTF2B	lung,cervix	RAB24
RAB24	LMNB1	lung	RAB24
RAB24	MAX	breast,bone marrow,blood,colon,vein,liver,lung,cervix,embryo,brain,uterus	RAB24
RAB24	MAZ	bone marrow,blood,Primitive interlobular tissue,cervix,liver,lung	RAB24
RAB24	NKX2-1	lung	RAB24
RAB24	POLR2A	cervix,pancreas,brain,embryo,breast,uterus,colon,vein,liver,bone marrow,blood,kidney,other,lung,lymphocyte	RAB24
RANBP2	CREB1	bone marrow,lung,colon,uterus,liver,embryo	RANBP2
RANBP2	EP300	kidney,blood,brain,cervix,renal cortex,lung,breast,mesenchymal	RANBP2
RANBP2	FOXA1	Pancreatic Ductal,embryo,lung,liver,breast,prostate	RANBP2
RANBP2	FOXA2	lung,unknown,liver,embryo,skin	RANBP2
RANBP2	GATA3	Blood,lymphocyte,brain,blood,breast,lung	RANBP2
RANBP2	MAX	vein,blood,breast,uterus,embryo,lung,cervix,bone marrow,brain,liver	RANBP2
RASSF2	CEBPB	human Fetal Osteoblasts,breast,liver,lung,colon,cervix,blood,peripheral blood,other,cell:HL60	RASSF2
RASSF2	LMNB1	lung	RASSF2
RASSF2	MAZ	bone marrow,blood,lung,Primitive interlobular tissue,liver	RASSF2
RASSF5	ASCL1	embryo,lung	RASSF5
RASSF5	BRD4	blood,bone,marrow,Human normal breast epithelial cells,lung,retina,BCBL-1 cells,cell:rhabdomyoblast,blood,nervous system,brain,other,lymphocyte,breast	RASSF5
RASSF5	CEBPB	peripheral blood,blood,cervix,bone marrow,human Fetal Osteoblasts,lung,breast	RASSF5
RASSF5	CTCF	blood,skin,colorectum,retinal,ectoderm,lung,gingival,pancreas,cervix,Embryonic Kidney,lung/bronchus,colon,intestinal,brain,vein,muscle,lymphocyte,spleen,keratinocyte,liver,retina,fibroblast,cell:LUHMES,embryo,breast,bone marrow,other,aortic adventitial,cerebellar,renal cortex,uterus,spinal cord,heart,kidney,prostate,cell:rhabdomyoblast,epithelium,neuroblast	RASSF5
RASSF5	E2F6	embryo,lung,bone marrow	RASSF5
RASSF5	EP300	kidney,bone marrow,lung,breast,brain,mesenchymal,liver,blood,cell:rhabdomyoblast,renal cortex,cervix	RASSF5
RASSF5	FOXA1	Pancreatic Ductal,liver,breast,lung,prostate,embryo	RASSF5
RASSF5	FOXA2	lung,skin,embryo,liver,Definitive Endoderm,unknown	RASSF5
RASSF5	LMNB1	lung	RASSF5
RASSF5	MAX	breast,cervix,embryo,blood,liver,brain,lung,bone marrow	RASSF5
RASSF5	MAZ	bone marrow,Primitive interlobular tissue,cervix,blood,lung	RASSF5
RGS2	ASCL1	lung,embryo	RGS2
RGS2	BRD4	blood,cervix,nervous system,other,Human normal breast epithelial cells,breast,lung,blood,bone,marrow,retina,brain,lymphocyte	RGS2
RGS2	CTCF	cell:rhabdomyoblast,cell:LUHMES,lung/bronchus,spleen,colon,spinal cord,breast,epithelium,fibroblast,skin,embryo,brain,retinal,retina,pancreas,colorectum,ectoderm,other,lung,liver,blood,intestinal,prostate,gingival,heart,cerebellar,bone marrow,vein,renal cortex,cervix,keratinocyte,muscle	RGS2
RGS2	GTF2B	lung,cervix	RGS2
RGS2	MAX	blood,brain,breast,vein,lung,embryo,bone marrow,uterus,liver,cervix	RGS2
RGS2	MAZ	cervix,Primitive interlobular tissue,liver,blood,bone marrow,lung	RGS2
RMRP	BCL3	lung,blood	RMRP
RMRP	BHLHE40	bone marrow,liver,lung	RMRP
RMRP	BRD4	other,bone marrow,breast,nervous system,brain,retina,lung,blood,bone,marrow,blood,cell:rhabdomyoblast,human Fetal Osteoblasts,Human normal breast epithelial cells	RMRP
RMRP	CEBPB	blood,lung,breast,colon	RMRP
RMRP	CREB1	blood,lung,uterus,embryo,bone marrow,liver	RMRP
RMRP	CTCF	neuroblast,retina,pancreas,epithelium,lymphocyte,cerebellar,fibroblast,lung/bronchus,other,spleen,renal cortex,colon,spinal cord,heart,gingival,keratinocyte,bone marrow,lung,embryo,muscle,vein,intestinal,brain,aortic adventitial,blood,skin,breast,prostate,cervix,liver,cell:LUHMES,colorectum,kidney,cell:rhabdomyoblast	RMRP
RMRP	E2F6	cervix,lung,bone marrow,embryo	RMRP
RMRP	EP300	cervix,brain,renal cortex,prostate,cell:rhabdomyoblast,lung,embryo,kidney,bone marrow,uterus,blood,liver,breast	RMRP
RMRP	ETS1	kidney,other,blood,bone,marrow,vein,bone marrow,blood,lung,pancreas,prostate	RMRP
RMRP	FOSL2	lung,liver,human Fetal Osteoblasts	RMRP
RMRP	FOXA1	embryo,prostate,liver,breast,Pancreatic Ductal,lung	RMRP
RMRP	FOXA2	liver,embryo,lung,endoderm,unknown,Definitive Endoderm,skin	RMRP
RMRP	GABPA	prostate,liver,lung,breast,blood,mesenchymal,bone marrow	RMRP
RMRP	LMNB1	lung	RMRP
RMRP	MAX	lung,liver,embryo,breast,uterus,blood,bone marrow,cervix,vein,colon,brain	RMRP
RMRP	MAZ	lung,blood,cervix,liver,bone marrow,Primitive interlobular tissue	RMRP
RMRP	NKX2-1	lung	RMRP
RMRP	PBX3	lung,blood	RMRP
RNF149	ATF3	colon,lung,other,patient	RNF149
RNF149	BRD4	breast,lung,Human normal breast epithelial cells,retina,brain,nervous system,lymphocyte,cervix,blood,other	RNF149
RNF149	CEBPB	cervix,lung,colon,peripheral blood,bone marrow,breast,uterus,blood,other,human Fetal Osteoblasts,liver,embryo,cell:HL60	RNF149
RNF149	CTCF	bone marrow,gingival,liver,prostate,vein,epithelium,colon,blood,cell:rhabdomyoblast,heart,muscle,intestinal,spleen,keratinocyte,skin,cervix,breast,lung,other,brain,pancreas,spinal cord,cell:LUHMES,embryo	RNF149
RNF149	E2F6	lung,embryo,bone marrow	RNF149
RNF149	EP300	lung,breast,liver,cervix,blood,renal cortex	RNF149
RNF149	FOXA1	prostate,liver,lung,breast,other,Pancreatic Ductal	RNF149
RNF149	FOXA2	endoderm,unknown,lung,liver,embryo,skin	RNF149
RNF149	GTF2B	cervix,lung	RNF149
RNF149	LMNB1	lung	RNF149
RNF149	MAX	breast,bone marrow,uterus,lung,brain,cervix,embryo,blood,liver,colon	RNF149
RNF149	MAZ	liver,Primitive interlobular tissue,cervix,bone marrow,blood,lung	RNF149
RNF149	MYC	lymphocyte,blood,bone,bone marrow,liver,breast,kidney,lung,skin,colon	RNF149
RNF149	POLR2A	blood,embryo,kidney,vein,lymphocyte,colon,bone marrow,liver,cervix,other,breast,lung,pancreas,brain,uterus	RNF149
RNF149	RAD21	liver,colon,embryo,brain,cervix,lung,breast	RNF149
RNF19A	ASCL1	lung	RNF19A
RNF19A	BCL3	lung,blood	RNF19A
RNF19A	BHLHE40	bone marrow,lung,blood	RNF19A
RNF19A	CEBPB	colon,bone marrow,uterus,blood,liver,cervix,lung,embryo,breast,other,peripheral blood,human Fetal Osteoblasts	RNF19A
RNF19A	CREB1	lung,uterus,embryo,bone marrow,blood,breast,liver	RNF19A
RNF19A	CTCF	embryo,other,ectoderm,spleen,bone marrow,cell:rhabdomyoblast,cell:LUHMES,retinal,uterus,renal cortex,colon,breast,spinal cord,skin,heart,brain,prostate,aortic adventitial,lymphocyte,epithelium,retina,fibroblast,kidney,Embryonic Kidney,cerebellar,gingival,intestinal,blood,vein,keratinocyte,liver,muscle,lung,cervix,colorectum,neuroblast,pancreas	RNF19A
RNF19A	EP300	kidney,prostate,breast,blood,lung,liver,renal cortex,embryo,mesenchymal,uterus,bone marrow,brain,cervix	RNF19A
RNF19A	FOXA1	prostate,lung,other,liver,breast,embryo,Pancreatic Ductal	RNF19A
RNF19A	FOXA2	Definitive Endoderm,endoderm,liver,lung,embryo,skin,unknown,cells:Caco2	RNF19A
RNF19A	GATA3	breast,brain,blood,lung	RNF19A
RNF19A	LMNB1	lung	RNF19A
RNF19A	MAX	uterus,bone marrow,cervix,embryo,liver,lung,breast,brain,blood	RNF19A
RNF19A	MAZ	liver,Primitive interlobular tissue,cervix,bone marrow,lung,blood	RNF19A
RNF19A	NKX2-1	lung	RNF19A
RNF19A	PBX3	lung,brain,blood	RNF19A
RNF19A	POLR2A	brain,pancreas,lymphocyte,uterus,lung,kidney,cervix,breast,colon,liver,bone marrow,blood,vein,embryo,other	RNF19A
RNF19A	RAD21	uterus,breast,colon,lung,cervix,brain,liver,embryo,blood,bone marrow	RNF19A
RNU1-1	ATF3	lung,colon	RNU1-1
RNU1-1	BRD4	kidney,lung,cell:rhabdomyoblast,other,lymphocyte,Human normal breast epithelial cells,breast,retina,Adipocyte,brain,human Fetal Osteoblasts,nervous system,blood,vein	RNU1-1
RNU1-1	CEBPB	lung,breast,blood,peripheral blood	RNU1-1
RNU1-1	FOXA2	endoderm,cells:Caco2,lung,unknown,embryo,skin	RNU1-1
RNU1-1	GABPA	prostate,brain,mesenchymal,liver,bone marrow,lung,breast,blood,bone,marrow,blood	RNU1-1
RNU1-1	GTF2B	cervix,lung	RNU1-1
RNU1-1	LMNB1	lung	RNU1-1
RNU1-1	MAZ	lung,bone marrow,Primitive interlobular tissue	RNU1-1
RNU1-1	POLR2A	brain,pancreas,lymphocyte,kidney,blood,embryo,liver,vein,bone marrow,breast,lung,colon,cervix	RNU1-1
RNVU1-7	GTF2B	lung,cervix	RNVU1-7
RPL10	ASCL1	lung	RPL10
RPL10	BRD4	vein,pancrea,other,breast,lung,retina,Human normal breast epithelial cells,human Fetal Osteoblasts,blood,bone,marrow,lymphocyte,nervous system,brain,blood,prostate,cervix	RPL10
RPL10	CREB1	embryo,liver,bone marrow,lung,uterus	RPL10
RPL10	CTCF	retina,vein,lung,liver,aortic adventitial,cervix,cerebellar,gingival,ectoderm,renal cortex,lung/bronchus,skin,cell:rhabdomyoblast,blood,brain,pancreas,bone marrow,breast,embryo,muscle,kidney,heart,other,neuroblast,fibroblast,lymphocyte,retinal,cell:LUHMES,spinal cord,keratinocyte,intestinal,spleen,prostate,colon,epithelium,colorectum,Embryonic Kidney	RPL10
RPL10	E2F6	embryo,lung,bone marrow	RPL10
RPL10	E2F7	colon,lung	RPL10
RPL10	ETS1	kidney,prostate,blood,bone,marrow,vein,lung,blood,bone marrow	RPL10
RPL10	FOSL2	lung	RPL10
RPL10	GABPA	blood,bone marrow,brain,lung,breast,liver,prostate,mesenchymal,cervix	RPL10
RPL10	GTF2B	bone marrow,lung,cervix	RPL10
RPL10	JUND	lung,coronary artery,embryo,bone marrow,colon	RPL10
RPL10	LMNB1	lung	RPL10
RPL10	MAX	breast,lung,blood,bone marrow,brain,cervix,vein,colon,uterus,liver,embryo	RPL10
RPL10	MAZ	Primitive interlobular tissue,blood,liver,cervix,lung,bone marrow	RPL10
RPL10	PBX3	blood,lung,brain	RPL10
RPL10	POLR2A	bone marrow,vein,cervix,lymphocyte,kidney,embryo,other,blood,liver,colon,breast,lung,uterus,pancreas,brain	RPL10
RPL10	RAD21	uterus,breast,lung,liver,embryo,colon,bone marrow,blood,brain,cervix	RPL10
RPL10A	ASCL1	lung	RPL10A
RPL10A	BRD4	Human normal breast epithelial cells,cervix,other,nervous system,retina,blood,skin,brain,blood,bone,marrow,breast,lung,lymphocyte	RPL10A
RPL10A	CEBPB	cervix,breast,liver,blood,bone marrow,lung,other,colon	RPL10A
RPL10A	CREB1	lung,blood,liver	RPL10A
RPL10A	CTCF	spinal cord,lung/bronchus,bone marrow,lung,cell:rhabdomyoblast,fibroblast,kidney,prostate,liver,cervix,retinal,spleen,gingival,neuroblast,retina,skin,vein,pancreas,colorectum,cell:LUHMES,renal cortex,keratinocyte,breast,embryo,intestinal,heart,other,colon,ectoderm,brain,muscle,lymphocyte,cerebellar,uterus,blood,aortic adventitial,epithelium	RPL10A
RPL10A	ETS1	blood,bone,marrow,kidney,bone marrow,vein,other,pancreas,lung,blood,prostate	RPL10A
RPL10A	LMNB1	lung	RPL10A
RPL10A	MAZ	lung,bone marrow,blood,cervix,liver,Primitive interlobular tissue	RPL10A
RPL10A	RAD21	embryo,blood,lung,bone marrow,liver,brain,cervix,breast,colon,uterus	RPL10A
RPL11	BRD4	brain,cervix,prostate,lung,breast,blood,bone,marrow,retina,lymphocyte,other,pancrea,blood,nervous system,vein,skin,Human normal breast epithelial cells,human Fetal Osteoblasts	RPL11
RPL11	CTCF	colorectum,fibroblast,brain,ectoderm,lymphocyte,embryo,other,pancreas,epithelium,intestinal,heart,muscle,liver,colon,bone marrow,spleen,keratinocyte,breast,lung,prostate,skin,retina,cell:LUHMES,gingival,blood,vein,cell:rhabdomyoblast,neuroblast,cervix,spinal cord,aortic adventitial	RPL11
RPL11	EP300	renal cortex,other,uterus,kidney,blood,breast,lung,cervix,cell:rhabdomyoblast,brain	RPL11
RPL11	ETS1	lung,blood,bone marrow,prostate,other,kidney,vein,blood,bone,marrow,pancreas	RPL11
RPL11	FOXA2	endoderm,embryo,liver,lung	RPL11
RPL11	GABPA	prostate,embryo,lung,cervix,blood,brain,liver,bone marrow,breast,blood,bone,marrow,mesenchymal	RPL11
RPL11	GTF2B	lung,cervix	RPL11
RPL11	MAX	brain,cervix,vein,breast,embryo,liver,lung,bone marrow,blood,uterus	RPL11
RPL11	MXI1	lung,cervix,liver,embryo,brain	RPL11
RPL12	CREB1	bone marrow,blood,lung,liver,embryo,uterus	RPL12
RPL12	CTCF	vein,cell:LUHMES,lung,spinal cord,colon,liver,spleen,brain,gingival,fibroblast,kidney,pancreas,other,heart,skin,breast,embryo,blood,prostate,aortic adventitial,epithelium,cerebellar,cell:rhabdomyoblast,muscle,keratinocyte,renal cortex,bone marrow,cervix	RPL12
RPL12	EP300	breast,kidney,lung,liver,mesenchymal,renal cortex,brain,cervix,blood,cell:rhabdomyoblast	RPL12
RPL12	ETS1	pancreas,lung,other,bone marrow,blood,kidney,blood,bone,marrow,prostate,vein	RPL12
RPL12	GABPA	lung,liver,mesenchymal,blood,prostate,breast,bone marrow,cervix,blood,bone,marrow,brain	RPL12
RPL12	GTF2B	cervix,lung	RPL12
RPL12	JUND	lung,embryo,liver,bone marrow,colon,coronary artery	RPL12
RPL12	LMNB1	lung	RPL12
RPL12	MAX	breast,lung,bone marrow,brain,liver,blood	RPL12
RPL12	MAZ	bone marrow,blood,Primitive interlobular tissue,cervix,lung	RPL12
RPL12	POLR2A	lung,colon,cervix,embryo,uterus,pancreas,vein,liver,bone marrow,blood,kidney,brain,breast,lymphocyte,other	RPL12
RPL13	BCL3	lung	RPL13
RPL13	BRCA1	lung,liver,mesenchymal,breast,cervix	RPL13
RPL13	CEBPB	cervix,peripheral blood,bone marrow,blood,liver,uterus,other,human Fetal Osteoblasts,colon,lung,breast,embryo	RPL13
RPL13	CREB1	bone marrow,embryo,uterus,lung,liver,blood	RPL13
RPL13	CTCF	retina,cell:rhabdomyoblast,cell:LUHMES,colorectum,pancreas,spinal cord,breast,colon,blood,muscle,other,intestinal,prostate,epithelium,neuroblast,gingival,cervix,kidney,renal cortex,vein,fibroblast,skin,keratinocyte,cerebellar,liver,embryo,lung,aortic adventitial,lung/bronchus,brain,retinal,heart,bone marrow,spleen	RPL13
RPL13	E2F6	embryo,bone marrow,lung	RPL13
RPL13	LMNB1	lung	RPL13
RPL13	MAX	cervix,blood,vein,brain,uterus,embryo,liver,lung,colon,breast,bone marrow	RPL13
RPL13	MAZ	lung,liver,Primitive interlobular tissue,cervix,bone marrow	RPL13
RPL13	PBX3	blood,lung	RPL13
RPL13	POLR2A	pancreas,other,brain,kidney,uterus,vein,liver,bone marrow,embryo,cervix,blood,colon,breast,lung,lymphocyte	RPL13
RPL13A	BCL3	lung	RPL13A
RPL13A	BRCA1	mesenchymal,bone,cervix,breast,lung	RPL13A
RPL13A	BRD4	pancrea,brain,retina,breast,vein,other,blood,bone,marrow,nervous system,blood,Human normal breast epithelial cells,lung,human Fetal Osteoblasts,lymphocyte	RPL13A
RPL13A	CEBPB	cell:HL60,liver,cervix,lung,bone marrow,human Fetal Osteoblasts,blood,embryo,colon,peripheral blood,breast,other	RPL13A
RPL13A	CREB1	bone marrow,lung,blood,embryo,uterus,liver,colon	RPL13A
RPL13A	CTCF	Embryonic Kidney,cell:LUHMES,spleen,ectoderm,renal cortex,other,cerebellar,skin,gingival,prostate,fibroblast,intestinal,pancreas,brain,retina,vein,lung,spinal cord,aortic adventitial,colon,blood,cervix,liver,cell:rhabdomyoblast,epithelium,bone marrow,muscle,heart,keratinocyte,breast,embryo,kidney,colorectum	RPL13A
RPL13A	E2F7	colon,lung	RPL13A
RPL13A	ELF1	brain,blood,lung,other,mesenchymal,colon,breast,bone marrow,liver	RPL13A
RPL13A	EP300	renal cortex,cervix,lung,brain,breast,blood,kidney,cell:rhabdomyoblast,embryo	RPL13A
RPL13A	ETS1	vein,prostate,pancreas,bone marrow,blood,lung,other,kidney,blood,bone,marrow	RPL13A
RPL13A	FOXA1	lung,breast,prostate	RPL13A
RPL13A	GABPA	prostate,bone marrow,breast,blood,embryo,liver,cervix,lung,brain,blood,bone,marrow,mesenchymal	RPL13A
RPL13A	GTF2B	cervix,lung	RPL13A
RPL13A	LMNB1	lung	RPL13A
RPL13A	MAX	brain,uterus,cervix,bone marrow,vein,embryo,blood,breast,liver,lung	RPL13A
RPL13A	MAZ	Primitive interlobular tissue,blood,cervix,liver,bone marrow,lung	RPL13A
RPL13A	PBX3	blood,lung	RPL13A
RPL13A	POLR2A	pancreas,colon,cervix,lung,other,liver,bone marrow,vein,embryo,blood,breast,uterus,lymphocyte,brain,kidney	RPL13A
RPL13A	RBL2	lung	RPL13A
RPL15	ATF3	colon,lung,patient	RPL15
RPL15	CHD1	embryo,lung	RPL15
RPL15	CREB1	bone marrow,liver,blood,lung	RPL15
RPL15	CTCF	keratinocyte,cell:LUHMES,aortic adventitial,cerebellar,renal cortex,pancreas,heart,cervix,vein,spinal cord,cell:rhabdomyoblast,bone marrow,blood,kidney,liver,breast,prostate,gingival,spleen,fibroblast,retina,colon,skin,brain,epithelium,other,lung,embryo	RPL15
RPL15	ETS1	kidney,pancreas,other,blood,bone,marrow,prostate,blood,bone marrow,lung,vein	RPL15
RPL15	FOXA1	other,prostate,lung,breast,liver	RPL15
RPL15	FOXA2	cells:Caco2,endoderm,liver,lung,embryo,skin,Definitive Endoderm	RPL15
RPL15	GABPA	mesenchymal,prostate,blood,lung,embryo,bone marrow,brain,cervix,liver,breast	RPL15
RPL15	GTF2B	lung,cervix	RPL15
RPL15	LMNB1	lung	RPL15
RPL15	MAZ	blood,Primitive interlobular tissue,lung,bone marrow,liver	RPL15
RPL19	BRCA1	lung,mesenchymal,bone,cervix,breast	RPL19
RPL19	BRD4	blood,bone,marrow,other,pancrea,Human normal breast epithelial cells,breast,nervous system,prostate,human Fetal Osteoblasts,cell:rhabdomyoblast,brain,lymphocyte,retina,vein,lung,blood	RPL19
RPL19	CEBPB	blood,peripheral blood,embryo,lung,human Fetal Osteoblasts,liver,cervix,uterus,bone marrow,colon,cell:HL60,breast	RPL19
RPL19	CHD1	lung,embryo,blood	RPL19
RPL19	CTCF	gingival,kidney,cell:LUHMES,aortic adventitial,intestinal,prostate,bone marrow,liver,other,spinal cord,epithelium,skin,renal cortex,keratinocyte,lung,retina,cervix,colon,breast,pancreas,blood,heart,embryo,brain,cerebellar,muscle,cell:rhabdomyoblast,ectoderm,vein,fibroblast	RPL19
RPL19	E2F6	bone marrow,embryo,lung	RPL19
RPL19	ELF1	brain,mesenchymal,colon,bone marrow,breast,lung,other,liver,blood	RPL19
RPL19	ETS1	blood,vein,lung,prostate,kidney,bone marrow,blood,bone,marrow	RPL19
RPL19	GABPA	breast,prostate,cervix,liver,embryo,brain,mesenchymal,bone marrow,blood,lung	RPL19
RPL19	GTF2B	cervix,lung	RPL19
RPL19	LMNB1	lung	RPL19
RPL19	MAX	vein,cervix,embryo,blood,liver,uterus,bone marrow,lung,breast,brain,colon	RPL19
RPL19	MAZ	cervix,bone marrow,lung,blood,liver,Primitive interlobular tissue	RPL19
RPL19	POLR2A	embryo,breast,liver,colon,vein,uterus,other,lymphocyte,lung,blood,kidney,brain,cervix,pancreas,bone marrow	RPL19
RPL19	RAD21	colon,breast,bone marrow,brain,embryo,liver,lung	RPL19
RPL22	ASCL1	lung	RPL22
RPL22	CEBPB	breast,bone marrow,blood,lung	RPL22
RPL22	CTCF	epithelium,lung/bronchus,vein,spinal cord,neuroblast,renal cortex,Embryonic Kidney,muscle,gingival,brain,liver,lung,cell:LUHMES,cervix,spleen,pancreas,keratinocyte,other,embryo,skin,lymphocyte,prostate,aortic adventitial,heart,cerebellar,blood,colon,fibroblast,colorectum,cell:rhabdomyoblast,ectoderm,kidney,breast,intestinal,retinal,retina,uterus,bone marrow	RPL22
RPL22	EP300	cervix,other,breast,blood,bone marrow,cell:rhabdomyoblast,lung,renal cortex,kidney,embryo	RPL22
RPL22	ETS1	kidney,prostate,bone marrow,vein,blood,lung	RPL22
RPL22	FOXA2	unknown,endoderm,embryo,skin,Definitive Endoderm,cells:Caco2,liver,lung	RPL22
RPL22	GTF2B	lung,cervix	RPL22
RPL22	MAX	blood,liver,vein,bone marrow,cervix,embryo,colon,uterus,breast,brain,lung	RPL22
RPL22	MAZ	liver,lung,Primitive interlobular tissue,cervix,bone marrow,blood	RPL22
RPL23	ATF3	lung,liver,colon,blood,embryo,bone marrow	RPL23
RPL23	BCL3	lung	RPL23
RPL23	BRD4	other,pancrea,blood,bone,marrow,lymphocyte,cervix,cell:rhabdomyoblast,breast,nervous system,blood,brain,Human normal breast epithelial cells,skin,lung,retina	RPL23
RPL23	CEBPB	cervix,breast,cell:HL60,human Fetal Osteoblasts,blood,lung,bone marrow,colon,peripheral blood	RPL23
RPL23	CREB1	uterus,lung,liver,blood	RPL23
RPL23	CTCF	cell:rhabdomyoblast,breast,other,pancreas,keratinocyte,bone marrow,blood,lung,cell:LUHMES,renal cortex,brain	RPL23
RPL23	E2F6	lung,bone marrow	RPL23
RPL23	ELF1	bone marrow,liver,other,lung,breast,brain,mesenchymal,colon,blood	RPL23
RPL23	EP300	cell:rhabdomyoblast,cervix,blood,renal cortex,brain,kidney,lung,breast,embryo	RPL23
RPL23	ETS1	pancreas,blood,bone,marrow,blood,lung,kidney,vein,prostate,other,bone marrow	RPL23
RPL23	FOSL2	lung,brain,liver	RPL23
RPL23	GABPA	breast,bone marrow,cervix,prostate,mesenchymal,brain,blood,lung,liver	RPL23
RPL23	GTF2B	cervix,lung	RPL23
RPL23	LMNB1	lung	RPL23
RPL23	MAX	breast,vein,lung,blood,bone marrow,uterus,colon,cervix,liver,brain,embryo	RPL23
RPL23	MAZ	Primitive interlobular tissue,liver,bone marrow,lung,blood	RPL23
RPL23	MXI1	blood,cervix,bone marrow,liver,lung,brain	RPL23
RPL23	POLR2A	blood,colon,brain,cervix,other,lung,lymphocyte,vein,liver,bone marrow,kidney,breast,pancreas,embryo,uterus	RPL23
RPL23A	ATF3	colon,patient,bone marrow,lung,embryo	RPL23A
RPL23A	BCL3	lung	RPL23A
RPL23A	BRD4	breast,cell:rhabdomyoblast,prostate,Human normal breast epithelial cells,lung,blood,pancrea,human Fetal Osteoblasts,cervix,other,retina,blood,bone,marrow,skin,nervous system,brain,lymphocyte	RPL23A
RPL23A	CEBPB	breast,cervix,bone marrow,lung,blood,peripheral blood,human Fetal Osteoblasts,colon	RPL23A
RPL23A	CREB1	liver,lung,embryo,bone marrow,blood	RPL23A
RPL23A	CTCF	blood,colon,lung/bronchus,pancreas,cell:LUHMES,spleen,cerebellar,other,spinal cord,heart,renal cortex,aortic adventitial,prostate,muscle,lung,liver,skin,bone marrow,gingival,fibroblast,kidney,vein,cervix,keratinocyte,embryo,retina,brain,epithelium,breast,cell:rhabdomyoblast	RPL23A
RPL23A	E2F6	bone marrow,lung,embryo	RPL23A
RPL23A	ELF1	liver,bone marrow,mesenchymal,lung,breast,blood	RPL23A
RPL23A	EP300	cervix,blood,lung,embryo,brain,kidney,cell:rhabdomyoblast,renal cortex,mesenchymal,breast,uterus	RPL23A
RPL23A	ETS1	blood,bone,marrow,blood,vein,pancreas,lung,bone marrow,prostate,kidney	RPL23A
RPL23A	FOSL2	lung,liver	RPL23A
RPL23A	FOXA1	Pancreatic Ductal,breast,lung,other,prostate,embryo,liver	RPL23A
RPL23A	FOXA2	cells:Caco2,endoderm,unknown,liver,lung,embryo,skin,Definitive Endoderm	RPL23A
RPL23A	GABPA	bone marrow,embryo,prostate,liver,mesenchymal,breast,blood,lung	RPL23A
RPL23A	GTF2B	lung,cervix	RPL23A
RPL23A	JUND	bone marrow,colon,lung,liver,cervix,embryo,prostate,coronary artery	RPL23A
RPL23A	LMNB1	lung	RPL23A
RPL23A	MAX	vein,breast,uterus,blood,bone marrow,lung,colon,cervix,liver,embryo,brain	RPL23A
RPL23A	MAZ	liver,cervix,Primitive interlobular tissue,blood,bone marrow,lung	RPL23A
RPL23A	MXI1	bone marrow,liver,lung,cervix,blood,brain	RPL23A
RPL23A	PBX3	lung	RPL23A
RPL23A	POLR2A	brain,pancreas,lung,other,colon,kidney,lymphocyte,liver,cervix,breast,vein,uterus,embryo,bone marrow,blood	RPL23A
RPL24	CEBPB	cervix,bone marrow,embryo,cell:HL60,uterus,blood,peripheral blood,human Fetal Osteoblasts,lung,liver,other,colon,breast	RPL24
RPL24	CREB1	blood,embryo,lung,uterus,bone marrow,liver	RPL24
RPL24	CTCF	prostate,pancreas,brain,heart,cell:rhabdomyoblast,neuroblast,retina,Embryonic Kidney,bone marrow,cerebellar,keratinocyte,blood,cervix,lung,renal cortex,vein,colon,kidney,skin,breast,embryo,epithelium,muscle,other,liver,spleen,colorectum,cell:LUHMES	RPL24
RPL24	EP300	cell:rhabdomyoblast,breast,blood,brain,renal cortex,cervix,other,liver,kidney,lung,embryo	RPL24
RPL24	ETS1	prostate,lung,other,vein,blood,kidney,blood,bone,marrow	RPL24
RPL24	FOSL2	breast,brain,lung	RPL24
RPL24	FOXA1	prostate,breast,lung	RPL24
RPL24	GABPA	prostate,lung,blood,liver,cervix,brain,breast,bone marrow,mesenchymal	RPL24
RPL24	GTF2B	lung,cervix	RPL24
RPL24	JUND	liver,lung,cervix,embryo,colon,bone marrow,brain,blood,coronary artery	RPL24
RPL24	LMNB1	lung	RPL24
RPL24	MAZ	liver,blood,bone marrow,lung,Primitive interlobular tissue,cervix	RPL24
RPL24	POLR2A	bone marrow,vein,lymphocyte,brain,lung,uterus,liver,embryo,cervix,blood,kidney,colon,pancreas,other,breast	RPL24
RPL26	BRD4	Human normal breast epithelial cells,cell:rhabdomyoblast,breast,other,lung,brain,pancrea,blood,bone,marrow,blood,cervix,lymphocyte,retina,nervous system	RPL26
RPL26	CEBPB	cell:HL60,blood,liver,peripheral blood,uterus,bone marrow,lung,cervix,embryo,colon,breast,human Fetal Osteoblasts,other	RPL26
RPL26	CREB1	lung,liver	RPL26
RPL26	CTCF	lung,cell:rhabdomyoblast,uterus,Embryonic Kidney,retina,colorectum,fibroblast,ectoderm,spleen,colon,breast,brain,cell:LUHMES,keratinocyte,bone marrow,spinal cord,intestinal,lymphocyte,other,liver,epithelium,cerebellar,renal cortex,embryo,retinal,muscle,lung/bronchus,neuroblast,skin,blood,aortic adventitial,kidney,pancreas,cervix,prostate,gingival,heart,vein	RPL26
RPL26	E2F6	lung,cervix,bone marrow,embryo	RPL26
RPL26	E2F7	colon,lung	RPL26
RPL26	ELF1	other,mesenchymal,brain,lung,blood,bone marrow,breast,colon,liver	RPL26
RPL26	ETS1	kidney,blood,bone,marrow,vein,blood,bone marrow,prostate,other,lung	RPL26
RPL26	FOXA1	prostate,Pancreatic Ductal,lung,breast	RPL26
RPL26	FOXA2	embryo,cells:Caco2,liver,skin,lung,endoderm	RPL26
RPL26	GABPA	mesenchymal,blood,bone marrow,lung,cervix,embryo,liver,breast,brain,prostate,blood,bone,marrow	RPL26
RPL26	GTF2B	lung,cervix	RPL26
RPL26	LMNB1	lung	RPL26
RPL26	MAZ	lung,liver,cervix,Primitive interlobular tissue,bone marrow,blood	RPL26
RPL26	POLR2A	kidney,blood,brain,bone marrow,lymphocyte,breast,vein,cervix,liver,pancreas,embryo,colon,lung,uterus,other	RPL26
RPL26	RAD21	colon,lung,uterus,embryo,liver,breast,blood,cervix,bone marrow,brain	RPL26
RPL27	BHLHE40	bone marrow,lung	RPL27
RPL27	CEBPB	cervix,bone marrow,lung,breast,blood,peripheral blood,colon	RPL27
RPL27	CREB1	lung,uterus,liver,embryo,bone marrow,blood	RPL27
RPL27	CTCF	intestinal,spinal cord,retina,neuroblast,liver,colorectum,prostate,brain,pancreas,bone marrow,renal cortex,lung/bronchus,uterus,epithelium,retinal,heart,other,colon,keratinocyte,fibroblast,breast,cell:LUHMES,aortic adventitial,gingival,spleen,cervix,embryo,skin,lymphocyte,blood,lung,kidney,cell:rhabdomyoblast,ectoderm,Embryonic Kidney,cerebellar,vein,muscle	RPL27
RPL27	EP300	renal cortex,blood,lung,cervix,breast,liver,other,kidney,embryo,cell:rhabdomyoblast	RPL27
RPL27	ETS1	other,blood,prostate,blood,bone,marrow,kidney,lung,vein,bone marrow	RPL27
RPL27	FOXA1	Pancreatic Ductal,prostate,breast,liver,lung	RPL27
RPL27	GABPA	blood,embryo,breast,lung,liver,bone marrow,brain,blood,bone,marrow,prostate,mesenchymal,cervix	RPL27
RPL27	GTF2B	lung,cervix	RPL27
RPL27	LMNB1	lung	RPL27
RPL27	MAZ	lung,bone marrow,cervix,blood,liver,Primitive interlobular tissue	RPL27
RPL27A	BRCA1	liver,cervix,blood,lung,breast,embryo,bone	RPL27A
RPL27A	BRD4	lung,cervix,retina,blood,bone,marrow,Human normal breast epithelial cells,lymphocyte,blood,vein,brain,breast,nervous system,other	RPL27A
RPL27A	CEBPB	blood,lung,cervix,breast,peripheral blood	RPL27A
RPL27A	CHD1	embryo,lung	RPL27A
RPL27A	CREB1	lung,blood,liver,uterus	RPL27A
RPL27A	CTCF	cervix,other,embryo,gingival,vein,breast,epithelium,heart,pancreas,cell:rhabdomyoblast,prostate,spinal cord,blood,intestinal,liver,muscle,lung,skin,brain,cell:LUHMES,colon,fibroblast,keratinocyte,bone marrow,cerebellar,kidney,renal cortex	RPL27A
RPL27A	E2F6	lung,embryo,bone marrow	RPL27A
RPL27A	ELF1	blood,liver,mesenchymal,lung,brain,colon,other,bone marrow,breast	RPL27A
RPL27A	EP300	cervix,renal cortex,breast,blood,kidney,cell:rhabdomyoblast,lung,embryo,liver	RPL27A
RPL27A	ETS1	prostate,other,vein,lung,kidney,blood,bone,marrow,blood,bone marrow,pancreas	RPL27A
RPL27A	FOXA2	embryo,Definitive Endoderm,liver,endoderm,lung	RPL27A
RPL27A	GABPA	blood,bone,marrow,breast,lung,bone marrow,embryo,blood,brain,mesenchymal,prostate,liver,cervix	RPL27A
RPL27A	GTF2B	lung,cervix	RPL27A
RPL27A	JUND	bone marrow,embryo,lung,coronary artery,colon	RPL27A
RPL27A	LMNB1	lung	RPL27A
RPL27A	MAZ	blood,Primitive interlobular tissue,lung,cervix,bone marrow	RPL27A
RPL27A	PBX3	blood,lung	RPL27A
RPL27A	POLR2A	colon,lung,lymphocyte,uterus,bone marrow,blood,vein,brain,liver,cervix,kidney,other,embryo,breast,pancreas	RPL27A
RPL29	ASCL1	lung,embryo	RPL29
RPL29	BRD4	other,lymphocyte,human Fetal Osteoblasts,pancrea,blood,retina,skin,blood,bone,marrow,lung,cervix,Human normal breast epithelial cells,cell:rhabdomyoblast,brain,breast,nervous system	RPL29
RPL29	CREB1	uterus,lung,blood,liver	RPL29
RPL29	CTCF	skin,prostate,cell:LUHMES,pancreas,colon,breast,embryo,fibroblast,brain,epithelium,aortic adventitial,retina,cerebellar,retinal,vein,heart,bone marrow,keratinocyte,muscle,renal cortex,spleen,blood,lung,gingival,spinal cord,cell:rhabdomyoblast,kidney,intestinal,ectoderm,liver,lymphocyte,colorectum,other,cervix,lung/bronchus	RPL29
RPL29	ETS1	kidney,other,vein,lung,prostate,bone marrow,blood,blood,bone,marrow	RPL29
RPL29	FOXA1	other,lung,prostate,embryo,Pancreatic Ductal,liver,breast	RPL29
RPL29	FOXA2	endoderm,lung,liver,cells:Caco2,unknown,Definitive Endoderm,embryo	RPL29
RPL29	GABPA	liver,cervix,mesenchymal,breast,embryo,blood,bone,marrow,bone marrow,brain,lung,prostate,blood	RPL29
RPL29	GTF2B	cervix,lung	RPL29
RPL29	LMNB1	lung	RPL29
RPL29	MAZ	liver,blood,bone marrow,lung,Primitive interlobular tissue,cervix	RPL29
RPL29	MYC	skin,bone marrow,vein,cervix,bone,kidney,breast,embryo,colon,blood,lung,other	RPL29
RPL29	NKX2-1	lung	RPL29
RPL29	POLR2A	cervix,pancreas,lymphocyte,brain,kidney,uterus,other,embryo,liver,vein,blood,colon,lung,breast,bone marrow	RPL29
RPL29	RAD21	cervix,breast,lung,uterus,brain,bone marrow,blood,embryo,liver,colon	RPL29
RPL3	ATF3	bone marrow,patient,colon,other,lung	RPL3
RPL3	BCL3	blood,lung	RPL3
RPL3	BHLHE40	bone marrow,lung,blood,liver	RPL3
RPL3	BRD4	blood,blood,bone,marrow,breast,Human normal breast epithelial cells,skin,other,lung,pancrea,brain,lymphocyte,nervous system,vein,retina	RPL3
RPL3	CEBPB	cervix,liver,lung,breast,peripheral blood,blood,uterus	RPL3
RPL3	CREB1	blood,lung,bone marrow,liver,uterus,embryo	RPL3
RPL3	CTCF	bone marrow,prostate,ectoderm,gingival,liver,Embryonic Kidney,retina,retinal,lymphocyte,fibroblast,lung/bronchus,spleen,pancreas,cervix,breast,skin,lung,cerebellar,colon,muscle,blood,kidney,colorectum,epithelium,intestinal,spinal cord,keratinocyte,embryo,heart,other,brain,cell:rhabdomyoblast,aortic adventitial,renal cortex,cell:LUHMES,vein	RPL3
RPL3	E2F6	lung,embryo,bone marrow	RPL3
RPL3	E2F7	lung	RPL3
RPL3	ELF1	mesenchymal,lung,liver,blood,bone marrow,brain,breast,other	RPL3
RPL3	EP300	renal cortex,colon,uterus,cell:rhabdomyoblast,breast,blood,cervix,kidney,lung,liver,brain	RPL3
RPL3	ETS1	prostate,other,vein,blood,lung,blood,bone,marrow,pancreas,kidney,bone marrow	RPL3
RPL3	FOSL2	breast,lung,liver,brain	RPL3
RPL3	FOXA2	liver,lung,skin,embryo	RPL3
RPL3	GABPA	blood,bone,marrow,liver,blood,cervix,embryo,bone marrow,brain,breast,prostate,mesenchymal,lung	RPL3
RPL3	GTF2B	lung,bone marrow,cervix	RPL3
RPL3	JUND	liver,coronary artery,blood,brain,cervix,bone marrow,embryo,lung,colon	RPL3
RPL3	MAX	blood,embryo,cervix,bone marrow,brain,liver,colon,lung,uterus,breast	RPL3
RPL3	MAZ	cervix,blood,bone marrow,liver,Primitive interlobular tissue,lung	RPL3
RPL3	PBX3	blood,lung,brain	RPL3
RPL3	POLR2A	uterus,lung,bone marrow,cervix,embryo,breast,vein,liver,blood,kidney,colon,lymphocyte,pancreas,brain	RPL3
RPL30	ASCL1	lung	RPL30
RPL30	CEBPB	breast,blood,human Fetal Osteoblasts,lung	RPL30
RPL30	EP300	renal cortex,cervix,blood,bone,marrow,brain,kidney,breast,blood,lung	RPL30
RPL30	ETS1	vein,kidney,blood,bone,marrow,prostate,bone marrow,blood,lung,other	RPL30
RPL30	FOXA2	embryo,lung,endoderm,skin,unknown,liver	RPL30
RPL30	GABPA	blood,bone,marrow,bone marrow,lung,mesenchymal,blood,cervix,embryo,liver,brain,breast,prostate	RPL30
RPL30	GTF2B	cervix,lung	RPL30
RPL30	LMNB1	lung	RPL30
RPL30	MAX	liver,lung,blood,vein,bone marrow,cervix,breast	RPL30
RPL30	MAZ	lung,bone marrow,cervix,liver,Primitive interlobular tissue	RPL30
RPL31	CREB1	liver,lung,blood,uterus	RPL31
RPL31	EHF	cell:Human Bronchial Epithelial cell Line,colon,lung	RPL31
RPL31	ETS1	kidney,vein,bone marrow,lung,blood,bone,marrow,other,blood,prostate	RPL31
RPL31	GABPA	cervix,brain,mesenchymal,blood,embryo,liver,bone marrow,lung,breast,prostate,blood,bone,marrow	RPL31
RPL31	GTF2B	lung,cervix	RPL31
RPL31	MAZ	blood,Primitive interlobular tissue,bone marrow,lung,liver	RPL31
RPL32	CEBPB	bone marrow,peripheral blood,breast,lung	RPL32
RPL32	CTCF	spleen,Embryonic Kidney,colorectum,retinal,fibroblast,kidney,intestinal,ectoderm,renal cortex,other,spinal cord,pancreas,epithelium,heart,cell:LUHMES,brain,prostate,skin,cervix,retina,aortic adventitial,gingival,cell:rhabdomyoblast,colon,uterus,keratinocyte,lung,blood,liver,bone marrow,embryo,muscle,neuroblast,cerebellar,vein,breast	RPL32
RPL32	EP300	blood,breast,lung,cell:rhabdomyoblast,bone marrow,kidney,renal cortex,uterus,cervix,brain	RPL32
RPL32	ETS1	other,blood,kidney,lung,vein,blood,bone,marrow,prostate	RPL32
RPL32	GABPA	bone marrow,lung,mesenchymal,prostate,blood,brain,breast,cervix,embryo,liver	RPL32
RPL32	GTF2B	cervix,lung	RPL32
RPL32	LMNB1	lung	RPL32
RPL32	MAX	bone marrow,uterus,brain,blood,cervix,vein,lung,liver,breast	RPL32
RPL32	MAZ	Primitive interlobular tissue,bone marrow,lung	RPL32
RPL34	CREB1	uterus,lung,blood,liver	RPL34
RPL34	EP300	liver,renal cortex,blood,cervix,kidney,breast,cell:rhabdomyoblast,other,lung	RPL34
RPL34	ETS1	pancreas,vein,lung,blood,other,bone marrow,blood,bone,marrow,kidney,prostate	RPL34
RPL34	GABPA	blood,bone,marrow,blood,cervix,liver,lung,brain,breast,prostate,mesenchymal,bone marrow,embryo	RPL34
RPL34	GTF2B	lung,cervix	RPL34
RPL34	LMNB1	lung	RPL34
RPL35	BHLHE40	liver,bone marrow,lung	RPL35
RPL35	BRD4	retina,lung,other,blood,blood,bone,marrow,brain,Human normal breast epithelial cells,lymphocyte,breast,nervous system,vein,cervix	RPL35
RPL35	CEBPB	cervix,breast,bone marrow,blood,lung,colon	RPL35
RPL35	CTCF	cervix,breast,spleen,muscle,heart,prostate,cell:rhabdomyoblast,embryo,spinal cord,liver,retina,brain,pancreas,ectoderm,keratinocyte,other,fibroblast,intestinal,cell:LUHMES,blood,skin,vein,epithelium,kidney,gingival,aortic adventitial,lung/bronchus,bone marrow,colon,renal cortex,lung,cerebellar	RPL35
RPL35	E2F6	lung,embryo,bone marrow	RPL35
RPL35	ELF1	colon,brain,breast,bone marrow,liver,blood,mesenchymal,lung	RPL35
RPL35	ETS1	other,blood,blood,bone,marrow,kidney,prostate,lung,bone marrow,vein	RPL35
RPL35	FOXA2	embryo,skin,lung,liver,endoderm	RPL35
RPL35	GABPA	liver,prostate,lung,bone marrow,cervix,mesenchymal,blood,breast,brain	RPL35
RPL35	GTF2B	cervix,lung	RPL35
RPL35	LMNB1	lung	RPL35
RPL35	MAX	liver,bone marrow,lung,vein,blood,cervix,breast,uterus,brain,embryo	RPL35
RPL35	MAZ	liver,blood,cervix,bone marrow,lung,Primitive interlobular tissue	RPL35
RPL35	PBX3	blood,lung	RPL35
RPL35	RAD21	embryo,breast,cervix,brain,liver,lung,colon	RPL35
RPL35A	E2F6	cervix,embryo,bone marrow,lung	RPL35A
RPL35A	ETS1	kidney,blood,lung,vein,blood,bone,marrow,prostate	RPL35A
RPL35A	GABPA	liver,brain,bone marrow,breast,lung,blood,cervix,blood,bone,marrow,prostate,mesenchymal	RPL35A
RPL35A	GTF2B	lung,cervix	RPL35A
RPL35A	MAZ	Primitive interlobular tissue,lung,colon,bone marrow	RPL35A
RPL35A	POLR2A	brain,pancreas,lymphocyte,breast,blood,cervix,bone marrow,liver,vein,embryo,other,uterus,colon,lung	RPL35A
RPL36A	BRD4	blood,bone,marrow,blood,brain,lung,breast,Human normal breast epithelial cells,retina,other,cell:rhabdomyoblast,lymphocyte,nervous system,pancrea	RPL36A
RPL36A	CEBPB	breast,lung,liver,other,blood,cervix,bone marrow,human Fetal Osteoblasts,colon,peripheral blood	RPL36A
RPL36A	CTCF	retina,colorectum,lymphocyte,fibroblast,cell:LUHMES,uterus,renal cortex,heart,colon,prostate,epithelium,cervix,lung,other,aortic adventitial,liver,ectoderm,keratinocyte,retinal,vein,blood,gingival,bone marrow,spinal cord,lung/bronchus,kidney,skin,cerebellar,spleen,cell:rhabdomyoblast,breast,muscle,neuroblast,pancreas,embryo,brain,intestinal	RPL36A
RPL36A	ETS1	prostate,blood,bone marrow,lung,blood,bone,marrow,kidney,vein	RPL36A
RPL36A	GABPA	blood,liver,blood,bone,marrow,brain,lung,bone marrow,cervix,prostate,mesenchymal	RPL36A
RPL36A	GTF2B	cervix,lung	RPL36A
RPL36A	LMNB1	lung	RPL36A
RPL36A	MAX	cervix,lung,liver,bone marrow,uterus,breast,brain,blood	RPL36A
RPL36A	MAZ	bone marrow,cervix,Primitive interlobular tissue,liver,lung,blood	RPL36A
RPL36A	RAD21	colon,breast,liver,embryo,lung,brain,blood,cervix	RPL36A
RPL37	CEBPB	uterus,lung,human Fetal Osteoblasts,bone marrow,embryo,liver,colon,other,blood,breast,cell:HL60,cervix	RPL37
RPL37	CREB1	lung,uterus,blood,liver	RPL37
RPL37	EP300	renal cortex,cell:rhabdomyoblast,blood,liver,lung,kidney,mesenchymal,cervix,breast	RPL37
RPL37	ETS1	prostate,other,vein,lung,blood,bone,marrow,blood,kidney,bone marrow	RPL37
RPL37	FOXA1	Pancreatic Ductal,breast,lung,embryo,liver,prostate	RPL37
RPL37	FOXA2	Definitive Endoderm,cells:Caco2,lung,skin,endoderm,unknown,embryo,liver	RPL37
RPL37	GABPA	embryo,mesenchymal,brain,bone marrow,blood,breast,lung,cervix,liver,prostate,blood,bone,marrow	RPL37
RPL37	GTF2B	lung,cervix	RPL37
RPL37	MAX	bone marrow,brain,lung,blood,colon,uterus,breast,cervix	RPL37
RPL37	MAZ	cervix,bone marrow,liver,lung,Primitive interlobular tissue,blood	RPL37
RPL37A	CEBPB	human Fetal Osteoblasts,lung,peripheral blood,breast,blood	RPL37A
RPL37A	ELF1	breast,liver,blood,lung,mesenchymal,bone marrow,brain	RPL37A
RPL37A	EP300	lung,blood,renal cortex,breast,cervix,other,brain,cell:rhabdomyoblast,kidney	RPL37A
RPL37A	ETS1	prostate,lung,blood,bone marrow,vein,blood,bone,marrow,kidney,other,pancreas	RPL37A
RPL37A	GABPA	prostate,blood,embryo,liver,bone marrow,cervix,lung,brain,breast,blood,bone,marrow,mesenchymal	RPL37A
RPL37A	GTF2B	lung,cervix	RPL37A
RPL37A	MAZ	blood,bone marrow,liver,lung,Primitive interlobular tissue	RPL37A
RPL38	BCL3	blood,lung	RPL38
RPL38	BRD4	brain,breast,nervous system,other,retina,cell:rhabdomyoblast,vein,blood,blood,bone,marrow,lymphocyte,Human normal breast epithelial cells,lung	RPL38
RPL38	CEBPB	breast,lung,blood,bone marrow,cervix,colon	RPL38
RPL38	CTCF	uterus,skin,epithelium,heart,other,fibroblast,retina,ectoderm,neuroblast,vein,keratinocyte,cell:rhabdomyoblast,lung,pancreas,prostate,kidney,colon,intestinal,embryo,brain,spinal cord,colorectum,renal cortex,liver,spleen,lung/bronchus,muscle,lymphocyte,retinal,gingival,cervix,Embryonic Kidney,cell:LUHMES,blood,cerebellar,breast,aortic adventitial,bone marrow	RPL38
RPL38	E2F6	bone marrow,embryo,lung	RPL38
RPL38	ETS1	pancreas,blood,other,kidney,vein,prostate,lung,blood,bone,marrow,bone marrow	RPL38
RPL38	FOXA1	Pancreatic Ductal,breast,prostate,lung	RPL38
RPL38	GABPA	mesenchymal,bone marrow,lung,embryo,breast,brain,blood,prostate,cervix,liver,blood,bone,marrow	RPL38
[truncated: 212,168+ more rows]
